# Supplementary material for: A binuclear molybdenum oxyfluoride: μ-oxido-bis­[(2,2′-bipyrid­yl)fluoridodioxidomolybdenum(VI)]
Source: Acta Crystallogr Sect E Struct Rep Online. 2010 Jul 10;66(Pt 8):m909. doi: 10.1107/S1600536810026383 (PMC3007386; doi:10.1107/S1600536810026383)
Supplement: Supplementary file 1 [file e-66-0m909-sup1.cif]

##############################################################################
###                                                                        ###
###        Electronic paper (Acta Crystallographica Section E)             ###
###                                                                        ###
##############################################################################
#                                                                            #
# This CIF contains the data in a paper accepted for publication in Acta     #
# Crystallographica Section E. It conforms to the requirements of Notes      #
# for Authors for Section E, and has been peer reviewed under the auspices   #
# of the IUCr Commission on Journals.                                        #
#                                                                            #
# Full details of the Crystallographic Information File format               #
# are given in the paper "The Crystallographic Information File (CIF):       #
# a New Standard Archive File for Crystallography" by S. R. Hall, F. H.      #
# Allen and I. D. Brown [Acta Cryst. (1991), A47, 655-685].                  #
#                                                                            #
# The current version of the core CIF dictionary is obtainable from          #
# ftp://ftp.iucr.org/pub/cif_core.dic. The current version number is 2.4.    #
#                                                                            #
# Software is freely available for graphical display of the structure(s) in  #
# this CIF.  For information consult the CIF home page http://www.iucr.org/  #
# cif/home.html                                                              #
#                                                                            #
# This file may be used for bona fide research purposes within the           #
# scientific community so long as proper attribution is given to the journal # 
# article from which it was obtained.                                        #
#                                                                            #
##############################################################################
                                             
data_I
_audit_creation_method     SHELXL-97
_chemical_name_systematic
;
\m-oxido-bis[(2,2'-bipyridyl)fluoridodioxidomolybdenum(VI)]
;
_chemical_name_common     ?
_chemical_formula_moiety     ?
_chemical_formula_sum     'C20 H16 F2 Mo2 N4 O5'
_chemical_formula_iupac     '[Mo2 F2 O5 (C10 H8 N2)2]'
_chemical_formula_weight     622.25
_chemical_melting_point     ?
_symmetry_cell_setting     monoclinic
_symmetry_space_group_name_H-M     'P 21/c'
_symmetry_space_group_name_Hall     '-P 2ybc'
loop_
    _symmetry_equiv_pos_as_xyz
    'x, y, z'
    '-x, y+1/2, -z+1/2'
    '-x, -y, -z'
    'x, -y-1/2, z-1/2'
_cell_length_a     6.9180(4)
_cell_length_b     15.6494(8)
_cell_length_c     10.4544(5)
_cell_angle_alpha     90.00
_cell_angle_beta     108.9330(10)
_cell_angle_gamma     90.00
_cell_volume     1070.59(10)
_cell_formula_units_Z     2
_cell_measurement_reflns_used     5107
_cell_measurement_theta_min     2.44
_cell_measurement_theta_max     28.30
_cell_measurement_temperature     90(2)
_exptl_crystal_description     block
_exptl_crystal_colour     pink
_exptl_crystal_size_max     0.30
_exptl_crystal_size_mid     0.24
_exptl_crystal_size_min     0.18
_exptl_crystal_density_diffrn     1.930
_exptl_crystal_density_meas     1.91(2)
_exptl_crystal_density_method     'flotation'
_exptl_crystal_F_000     612
_exptl_absorpt_coefficient_mu     1.230
_exptl_absorpt_correction_type     multi-scan
_exptl_absorpt_process_details     '(SADABS; Sheldrick, 1996)'
_exptl_absorpt_correction_T_min     0.7092
_exptl_absorpt_correction_T_max     0.8090
_exptl_special_details
;
;
_diffrn_ambient_temperature     90(2)
_diffrn_radiation_type     MoK\a
_diffrn_radiation_wavelength     0.71073
_diffrn_radiation_source     'fine-focus sealed tube'
_diffrn_radiation_monochromator     graphite
_diffrn_measurement_device_type     'Bruker APEX CCD area-detector'
_diffrn_measurement_method     'Phi and omega scans'
_diffrn_detector_area_resol_mean     512
_diffrn_reflns_number     10668
_diffrn_reflns_av_R_equivalents     0.0250
_diffrn_reflns_av_sigmaI/netI     0.0227
_diffrn_reflns_theta_min     2.44
_diffrn_reflns_theta_max     28.30
_diffrn_reflns_theta_full     28.30
_diffrn_measured_fraction_theta_max     0.998
_diffrn_measured_fraction_theta_full     0.998
_diffrn_reflns_limit_h_min     -9
_diffrn_reflns_limit_h_max     9
_diffrn_reflns_limit_k_min     -20
_diffrn_reflns_limit_k_max     20
_diffrn_reflns_limit_l_min     -13
_diffrn_reflns_limit_l_max     13
_diffrn_standards_number     ?
_diffrn_standards_interval_count     ?
_diffrn_standards_interval_time     ?
_diffrn_standards_decay_%     0.001
_refine_special_details
;
Refinement of <i>F</i>^2^ against ALL reflections. The weighted <i>R</i>-factor
<i>wR</i> and goodness of fit <i>S</i> are based on <i>F</i>^2^, conventional
<i>R</i>-factors <i>R</i> are based on <i>F</i>, with <i>F</i> set to zero for
negative <i>F</i>^2^. The threshold expression of <i>F</i>^2^ >
\s(<i>F</i>^2^) is used only for calculating <i>R</i>-factors(gt) <i>etc</i>.
and is not relevant to the choice of reflections for refinement.
<i>R</i>-factors based on <i>F</i>^2^ are statistically about twice as large
as those based on <i>F</i>, and <i>R</i>- factors based on ALL data will be
even larger.
;
_reflns_number_total     2647
_reflns_number_gt     2609
_reflns_threshold_expression     I>2sigma(I)
_refine_ls_structure_factor_coef     Fsqd
_refine_ls_matrix_type     full
_refine_ls_R_factor_all     0.0496
_refine_ls_R_factor_gt     0.0490
_refine_ls_wR_factor_gt     0.0938
_refine_ls_wR_factor_ref     0.0940
_refine_ls_goodness_of_fit_ref     1.392
_refine_ls_restrained_S_all     1.392
_refine_ls_number_reflns     2647
_refine_ls_number_parameters     183
_refine_ls_number_restraints     0
_refine_ls_hydrogen_treatment     refall
_refine_ls_weighting_scheme     calc
_refine_ls_weighting_details
                      'calc w=1/[\s^2^(Fo^2^)+5.6215P] where P=(Fo^2^+2Fc^2^)/3'
_atom_sites_solution_hydrogens     geom
_atom_sites_solution_primary     direct
_atom_sites_solution_secondary     difmap
_refine_ls_shift/su_max     0.000
_refine_ls_shift/su_mean     0.000
_refine_diff_density_max     0.809
_refine_diff_density_min     -1.471
_refine_ls_extinction_method     none
_refine_ls_extinction_coef     ?
loop_
    _atom_type_symbol
    _atom_type_description
    _atom_type_scat_dispersion_real
    _atom_type_scat_dispersion_imag
    _atom_type_scat_source
    'C' 'C' 0.0033 0.0016
                         'International Tables Vol C Tables 4.2.6.8 and 6.1.1.4'
    'H' 'H' 0.0000 0.0000
                         'International Tables Vol C Tables 4.2.6.8 and 6.1.1.4'
    'N' 'N' 0.0061 0.0033
                         'International Tables Vol C Tables 4.2.6.8 and 6.1.1.4'
    'O' 'O' 0.0106 0.0060
                         'International Tables Vol C Tables 4.2.6.8 and 6.1.1.4'
    'F' 'F' 0.0171 0.0103
                         'International Tables Vol C Tables 4.2.6.8 and 6.1.1.4'
    'Mo' 'Mo' -1.6832 0.6857
                         'International Tables Vol C Tables 4.2.6.8 and 6.1.1.4'
_computing_data_collection     'SMART (Bruker, 1998)'
_computing_cell_refinement     'SAINT (Bruker, 1998)'
_computing_data_reduction     'SAINT (Sheldrick, 2008)'
_computing_structure_solution     'SHELXS97 (Sheldrick, 2008)'
_computing_structure_refinement     'SHELXL97 (Sheldrick, 2008)'
_computing_molecular_graphics     'CrystalMaker (Palmer, 2005)'
_computing_publication_material     'SHELXL97 (Sheldrick, 2008)'
loop_
    _atom_site_type_symbol
    _atom_site_label
    _atom_site_fract_x
    _atom_site_fract_y
    _atom_site_fract_z
    _atom_site_U_iso_or_equiv
    _atom_site_adp_type
    _atom_site_calc_flag
    _atom_site_refinement_flags
    _atom_site_occupancy
    _atom_site_disorder_assembly
    _atom_site_disorder_group
    Mo Mo1 0.17273(6) 0.44676(2) 0.15590(4) 0.01481(11) Uani d . 1 . .
    F F1 0.3489(4) 0.44354(17) 0.3426(3) 0.0209(5) Uani d . 1 . .
    O O1 0.0243(6) 0.3616(2) 0.1657(4) 0.0291(8) Uani d . 1 . .
    O O2 0.3584(6) 0.4088(2) 0.0957(4) 0.0286(8) Uani d . 1 . .
    O O3 0.0000 0.5000 0.0000 0.0239(10) Uani d S 1 . .
    N N1 -0.0007(5) 0.5318(2) 0.2675(3) 0.0137(7) Uani d . 1 . .
    N N2 0.2982(5) 0.5853(2) 0.1807(3) 0.0129(7) Uani d . 1 . .
    C C1 -0.1496(6) 0.5004(3) 0.3104(4) 0.0151(8) Uani d . 1 . .
    C C2 -0.2287(7) 0.5437(3) 0.3968(4) 0.0192(9) Uani d . 1 . .
    C C3 -0.1536(7) 0.6243(3) 0.4397(5) 0.0211(9) Uani d . 1 . .
    C C4 -0.0038(7) 0.6590(3) 0.3931(4) 0.0177(8) Uani d . 1 . .
    C C5 0.0695(6) 0.6111(3) 0.3071(4) 0.0127(7) Uani d . 1 . .
    C C6 0.2238(6) 0.6437(3) 0.2474(4) 0.0142(8) Uani d . 1 . .
    C C7 0.2838(7) 0.7292(3) 0.2557(5) 0.0189(9) Uani d . 1 . .
    C C8 0.4185(7) 0.7546(3) 0.1895(5) 0.0205(9) Uani d . 1 . .
    C C9 0.4902(7) 0.6952(3) 0.1185(4) 0.0189(9) Uani d . 1 . .
    C C10 0.4269(7) 0.6112(3) 0.1168(4) 0.0167(8) Uani d . 1 . .
    H H1 -0.197(7) 0.445(3) 0.277(5) 0.011(11) Uiso d . 1 . .
    H H2 -0.333(8) 0.519(3) 0.420(5) 0.014(12) Uiso d . 1 . .
    H H3 -0.194(9) 0.653(4) 0.499(6) 0.032(16) Uiso d . 1 . .
    H H4 0.046(7) 0.710(3) 0.420(5) 0.008(11) Uiso d . 1 . .
    H H7 0.234(8) 0.767(4) 0.302(6) 0.026(14) Uiso d . 1 . .
    H H8 0.463(9) 0.809(4) 0.193(6) 0.031(15) Uiso d . 1 . .
    H H9 0.573(8) 0.710(4) 0.073(5) 0.025(14) Uiso d . 1 . .
    H H10 0.472(8) 0.571(4) 0.077(5) 0.023(14) Uiso d . 1 . .
loop_
    _atom_site_aniso_label
    _atom_site_aniso_U_11
    _atom_site_aniso_U_22
    _atom_site_aniso_U_33
    _atom_site_aniso_U_12
    _atom_site_aniso_U_13
    _atom_site_aniso_U_23
    Mo1 0.02326(19) 0.00943(16) 0.01567(18) -0.00208(14) 0.01173(14)
                                                                    -0.00183(14)
    F1 0.0205(13) 0.0233(13) 0.0216(12) 0.0055(11) 0.0105(10) 0.0058(11)
    O1 0.042(2) 0.0135(15) 0.039(2) -0.0115(14) 0.0229(18) -0.0069(14)
    O2 0.046(2) 0.0189(16) 0.0340(19) 0.0046(15) 0.0316(18) -0.0013(14)
    O3 0.033(3) 0.022(2) 0.014(2) -0.006(2) 0.0024(19) -0.0039(18)
    N1 0.0144(16) 0.0139(16) 0.0122(16) 0.0008(13) 0.0036(13) 0.0006(13)
    N2 0.0158(16) 0.0108(15) 0.0123(16) 0.0032(13) 0.0048(13) 0.0014(12)
    C1 0.016(2) 0.016(2) 0.0116(19) -0.0026(16) 0.0028(15) 0.0050(15)
    C2 0.0159(19) 0.025(2) 0.019(2) 0.0019(17) 0.0089(16) 0.0024(18)
    C3 0.026(2) 0.023(2) 0.018(2) 0.0085(19) 0.0124(18) 0.0020(18)
    C4 0.022(2) 0.0133(19) 0.018(2) 0.0006(17) 0.0069(17) -0.0006(16)
    C5 0.0139(18) 0.0119(18) 0.0115(18) 0.0024(15) 0.0031(15) 0.0021(14)
    C6 0.0143(19) 0.0116(18) 0.0168(19) -0.0007(15) 0.0051(16) -0.0022(15)
    C7 0.023(2) 0.0126(19) 0.022(2) -0.0015(17) 0.0085(18) -0.0035(17)
    C8 0.023(2) 0.015(2) 0.023(2) -0.0050(17) 0.0061(18) -0.0029(17)
    C9 0.020(2) 0.022(2) 0.017(2) -0.0019(17) 0.0091(17) 0.0043(17)
    C10 0.020(2) 0.0145(19) 0.017(2) 0.0005(16) 0.0085(17) -0.0023(16)
_geom_special_details
;
All e.s.d.'s (except the e.s.d. in the dihedral angle between two l.s. planes)
are estimated using the full covariance matrix. The cell e.s.d.'s are taken
into account individually in the estimation of e.s.d.'s in distances, angles
and torsion angles; correlations between e.s.d.'s in cell parameters are only
used when they are defined by crystal symmetry. An approximate (isotropic)
treatment of cell e.s.d.'s is used for estimating e.s.d.'s involving l.s.
planes.
;
loop_
    _geom_bond_atom_site_label_1
    _geom_bond_atom_site_label_2
    _geom_bond_site_symmetry_2
    _geom_bond_distance
    _geom_bond_publ_flag
    Mo1 O1 . 1.705(3) ?
    Mo1 O2 . 1.710(3) ?
    Mo1 O3 . 1.8747(4) ?
    Mo1 F1 . 1.937(3) ?
    Mo1 N2 . 2.319(3) ?
    Mo1 N1 . 2.341(3) ?
    O3 Mo1 3_565 1.8747(4) ?
    N1 C1 . 1.344(5) ?
    N1 C5 . 1.347(5) ?
    N2 C10 . 1.336(5) ?
    N2 C6 . 1.350(5) ?
    C1 C2 . 1.376(6) ?
    C1 H1 . 0.95(5) ?
    C2 C3 . 1.383(7) ?
    C2 H2 . 0.92(5) ?
    C3 C4 . 1.391(6) ?
    C3 H3 . 0.89(6) ?
    C4 C5 . 1.387(6) ?
    C4 H4 . 0.88(5) ?
    C5 C6 . 1.491(6) ?
    C6 C7 . 1.395(6) ?
    C7 C8 . 1.387(6) ?
    C7 H7 . 0.90(6) ?
    C8 C9 . 1.378(6) ?
    C8 H8 . 0.90(6) ?
    C9 C10 . 1.385(6) ?
    C9 H9 . 0.89(6) ?
    C10 H10 . 0.87(6) ?
loop_
    _geom_angle_atom_site_label_1
    _geom_angle_atom_site_label_2
    _geom_angle_atom_site_label_3
    _geom_angle_site_symmetry_1
    _geom_angle_site_symmetry_3
    _geom_angle
    _geom_angle_publ_flag
    O1 Mo1 O2 . . 106.83(17) ?
    O1 Mo1 O3 . . 99.97(14) ?
    O2 Mo1 O3 . . 100.21(13) ?
    O1 Mo1 F1 . . 96.52(15) ?
    O2 Mo1 F1 . . 93.42(15) ?
    O3 Mo1 F1 . . 154.49(8) ?
    O1 Mo1 N2 . . 159.21(14) ?
    O2 Mo1 N2 . . 93.84(14) ?
    O3 Mo1 N2 . . 77.95(8) ?
    F1 Mo1 N2 . . 79.72(12) ?
    O1 Mo1 N1 . . 89.94(14) ?
    O2 Mo1 N1 . . 161.53(15) ?
    O3 Mo1 N1 . . 84.00(8) ?
    F1 Mo1 N1 . . 76.66(11) ?
    N2 Mo1 N1 . . 69.28(12) ?
    Mo1 O3 Mo1 . 3_565 180.0 ?
    C1 N1 C5 . . 118.3(4) ?
    C1 N1 Mo1 . . 122.0(3) ?
    C5 N1 Mo1 . . 119.0(3) ?
    C10 N2 C6 . . 118.7(4) ?
    C10 N2 Mo1 . . 120.9(3) ?
    C6 N2 Mo1 . . 120.0(3) ?
    N1 C1 C2 . . 123.3(4) ?
    N1 C1 H1 . . 115(3) ?
    C2 C1 H1 . . 122(3) ?
    C1 C2 C3 . . 118.3(4) ?
    C1 C2 H2 . . 118(3) ?
    C3 C2 H2 . . 123(3) ?
    C2 C3 C4 . . 119.1(4) ?
    C2 C3 H3 . . 122(4) ?
    C4 C3 H3 . . 119(4) ?
    C5 C4 C3 . . 119.1(4) ?
    C5 C4 H4 . . 121(3) ?
    C3 C4 H4 . . 120(3) ?
    N1 C5 C4 . . 121.7(4) ?
    N1 C5 C6 . . 115.0(3) ?
    C4 C5 C6 . . 123.2(4) ?
    N2 C6 C7 . . 121.7(4) ?
    N2 C6 C5 . . 115.4(4) ?
    C7 C6 C5 . . 122.8(4) ?
    C8 C7 C6 . . 118.6(4) ?
    C8 C7 H7 . . 121(4) ?
    C6 C7 H7 . . 121(4) ?
    C9 C8 C7 . . 119.6(4) ?
    C9 C8 H8 . . 119(4) ?
    C7 C8 H8 . . 122(4) ?
    C8 C9 C10 . . 118.6(4) ?
    C8 C9 H9 . . 122(4) ?
    C10 C9 H9 . . 120(4) ?
    N2 C10 C9 . . 122.7(4) ?
    N2 C10 H10 . . 115(4) ?
    C9 C10 H10 . . 122(4) ?
loop_
    _geom_torsion_atom_site_label_1
    _geom_torsion_atom_site_label_2
    _geom_torsion_atom_site_label_3
    _geom_torsion_atom_site_label_4
    _geom_torsion_site_symmetry_1
    _geom_torsion_site_symmetry_2
    _geom_torsion_site_symmetry_3
    _geom_torsion_site_symmetry_4
    _geom_torsion
    _geom_torsion_publ_flag
    O1 Mo1 N1 C1 . . . . 1.4(3) ?
    O2 Mo1 N1 C1 . . . . -154.2(4) ?
    O3 Mo1 N1 C1 . . . . 101.4(3) ?
    F1 Mo1 N1 C1 . . . . -95.3(3) ?
    N2 Mo1 N1 C1 . . . . -179.2(3) ?
    O1 Mo1 N1 C5 . . . . 171.7(3) ?
    O2 Mo1 N1 C5 . . . . 16.1(6) ?
    O3 Mo1 N1 C5 . . . . -88.2(3) ?
    F1 Mo1 N1 C5 . . . . 75.0(3) ?
    N2 Mo1 N1 C5 . . . . -8.9(3) ?
    O1 Mo1 N2 C10 . . . . -168.0(4) ?
    O2 Mo1 N2 C10 . . . . 18.0(3) ?
    O3 Mo1 N2 C10 . . . . -81.7(3) ?
    F1 Mo1 N2 C10 . . . . 110.7(3) ?
    N1 Mo1 N2 C10 . . . . -169.7(3) ?
    O1 Mo1 N2 C6 . . . . 4.3(6) ?
    O2 Mo1 N2 C6 . . . . -169.7(3) ?
    O3 Mo1 N2 C6 . . . . 90.7(3) ?
    F1 Mo1 N2 C6 . . . . -76.9(3) ?
    N1 Mo1 N2 C6 . . . . 2.6(3) ?
    C5 N1 C1 C2 . . . . -2.5(6) ?
    Mo1 N1 C1 C2 . . . . 167.9(3) ?
    N1 C1 C2 C3 . . . . 1.2(7) ?
    C1 C2 C3 C4 . . . . 0.8(7) ?
    C2 C3 C4 C5 . . . . -1.4(7) ?
    C1 N1 C5 C4 . . . . 1.9(6) ?
    Mo1 N1 C5 C4 . . . . -168.8(3) ?
    C1 N1 C5 C6 . . . . -175.8(3) ?
    Mo1 N1 C5 C6 . . . . 13.5(4) ?
    C3 C4 C5 N1 . . . . 0.0(6) ?
    C3 C4 C5 C6 . . . . 177.6(4) ?
    C10 N2 C6 C7 . . . . -2.5(6) ?
    Mo1 N2 C6 C7 . . . . -175.0(3) ?
    C10 N2 C6 C5 . . . . 175.6(4) ?
    Mo1 N2 C6 C5 . . . . 3.0(5) ?
    N1 C5 C6 N2 . . . . -10.7(5) ?
    C4 C5 C6 N2 . . . . 171.6(4) ?
    N1 C5 C6 C7 . . . . 167.3(4) ?
    C4 C5 C6 C7 . . . . -10.3(7) ?
    N2 C6 C7 C8 . . . . 2.1(7) ?
    C5 C6 C7 C8 . . . . -175.9(4) ?
    C6 C7 C8 C9 . . . . -0.4(7) ?
    C7 C8 C9 C10 . . . . -0.8(7) ?
    C6 N2 C10 C9 . . . . 1.3(6) ?
    Mo1 N2 C10 C9 . . . . 173.7(3) ?
    C8 C9 C10 N2 . . . . 0.4(7) ?
loop_
    _geom_hbond_atom_site_label_D
    _geom_hbond_atom_site_label_H
    _geom_hbond_atom_site_label_A
    _geom_hbond_site_symmetry_A
    _geom_hbond_distance_DH
    _geom_hbond_distance_HA
    _geom_hbond_distance_DA
    _geom_hbond_angle_DHA
    C1 H1 O1 . 0.95(5) 2.56(5) 3.104(6) 117(3)
    C2 H2 F1 1_455 0.92(5) 2.39(5) 3.201(5) 146(4)
    C2 H2 F1 3_566 0.92(5) 2.59(5) 3.103(5) 116(4)
    C3 H3 F1 3_566 0.89(6) 2.71(6) 3.183(5) 115(5)
    C4 H4 O1 2 0.88(5) 2.52(5) 3.224(5) 137(4)
    C7 H7 O1 2 0.90(6) 2.42(6) 3.263(6) 155(5)
    C8 H8 F1 2_655 0.90(6) 2.57(6) 3.435(5) 162(5)
    C8 H8 O2 2_655 0.90(6) 2.66(6) 3.317(6) 130(5)
    C9 H9 O2 3_665 0.89(6) 2.70(6) 3.207(6) 117(4)
    C10 H10 O2 3_665 0.87(6) 2.47(5) 3.063(5) 126(4)
    C10 H10 O2 . 0.87(6) 2.68(5) 3.199(6) 120(4)
data_global
_journal_date_recd_electronic     2010-05-27
_journal_date_accepted     2010-07-04
_journal_name_full     'Acta Crystallographica, Section E'
_journal_year     2010
_journal_volume     66
_journal_issue      8
_journal_page_first     m909
_journal_page_last     m909
_journal_paper_category     QM
_journal_coeditor_code     OM2344
_publ_contact_author_name     'Jon Zubieta'
_publ_contact_author_address
;
Department of Chemistry, Syracuse University, Syracuse, New York 13244 USA
;
_publ_contact_author_email     'jazubiet@syr.edu'
_publ_contact_author_fax     '315-443-4070'
_publ_contact_author_phone     '315-443-2547'
_publ_section_title
;
A binuclear molybdenum oxyfluoride:
\m-oxido-bis[(2,2'-bipyridyl)fluoridodioxidomolybdenum(VI)]
;
loop_
    _publ_author_name
    _publ_author_footnote
    _publ_author_address
    'DeBurgomaster, Paul' .
;
Department of Chemistry, Syracuse University, Syracuse, New York 13244
USA
;
    'Zubieta, Jon' .
;
Department of Chemistry, Syracuse University, Syracuse, New York 13244
USA
;
