# Supplementary material for: A binuclear molybdenum oxyfluoride: μ-oxido-bis­[(2,2′-bipyrid­yl)fluoridodioxidomolybdenum(VI)]
Source: Acta Crystallogr Sect E Struct Rep Online. 2010 Jul 10;66(Pt 8):m909. doi: 10.1107/S1600536810026383 (PMC3007386; doi:10.1107/S1600536810026383)
Supplement: Supplementary file 2 [file e-66-0m909-Isup2.hkl]

# 
# h,k,l, Fc-squared, Fo-squared, sigma(Fo-squared) and status flag 
# 
data_I
_shelx_title ' p21c in P2(1)/c' 
_shelx_refln_list_code          4 
_shelx_F_calc_maximum      205.65 
_exptl_crystal_F_000       612.00 
_reflns_d_resolution_high  0.7497 
 
loop_ 
 _symmetry_equiv_pos_as_xyz 
 'x, y, z' 
 '-x, y+1/2, -z+1/2' 
 '-x, -y, -z' 
 'x, -y-1/2, z-1/2' 
 
_cell_length_a     6.9180 
_cell_length_b    15.6494 
_cell_length_c    10.4544 
_cell_angle_alpha  90.000 
_cell_angle_beta  108.933 
_cell_angle_gamma  90.000 
 
_shelx_F_squared_multiplier     1.000 
 
loop_ 
 _refln_index_h 
 _refln_index_k 
 _refln_index_l 
 _refln_F_squared_calc 
 _refln_F_squared_meas 
 _refln_F_squared_sigma 
 _refln_observed_status 
   1   0   0     9419.59    10402.22    153.50 o 
   2   0   0     1949.79     1871.81     33.99 o 
   3   0   0     2324.44     2047.12     64.75 o 
   4   0   0       48.50       42.82      7.46 o 
   5   0   0     4882.46     4608.66     75.78 o 
   6   0   0     5842.28     5665.53     82.82 o 
   7   0   0      469.58      490.48     28.54 o 
   8   0   0      363.52      422.66     50.06 o 
   1   1   0      155.25      155.13      4.70 o 
   2   1   0     2879.17     2983.85     26.24 o 
   3   1   0        3.28       26.35     12.36 o 
   4   1   0      371.47      319.55     11.97 o 
   5   1   0     1946.22     1918.11     28.84 o 
   6   1   0      287.26      291.07     12.60 o 
   7   1   0      355.76      394.35     22.74 o 
   8   1   0       35.88       65.99     13.10 o 
   0   2   0    30899.21    31171.89    451.07 o 
   1   2   0    10246.02    10788.03     65.47 o 
   2   2   0     5335.04     5395.13     40.63 o 
   3   2   0     2545.77     2366.28     26.30 o 
   4   2   0     1444.92     1371.86     23.94 o 
   5   2   0     2335.91     2153.90     33.92 o 
   6   2   0     3804.20     3590.24     44.67 o 
   7   2   0       66.90       83.76     11.92 o 
   8   2   0      217.39      280.56     61.44 o 
   1   3   0    25134.79    26492.05    150.36 o 
   2   3   0     2524.56     2405.82     24.15 o 
   3   3   0       12.83       13.26      3.70 o 
   4   3   0     4569.11     4423.38     47.94 o 
   5   3   0     4006.87     3914.14     48.50 o 
   6   3   0      439.70      437.03     16.28 o 
   7   3   0     1350.95     1292.30     41.97 o 
   8   3   0      332.65      383.11     60.32 o 
   0   4   0        0.57        2.38      8.58 o 
   1   4   0       22.44       32.09      3.70 o 
   2   4   0      457.65      430.53     10.07 o 
   3   4   0      964.21      884.63     16.93 o 
   4   4   0       17.13       18.45      4.90 o 
   5   4   0       95.59       99.31      9.18 o 
   6   4   0      277.51      295.24     13.61 o 
   7   4   0      179.90      190.74     23.07 o 
   8   4   0        9.19       37.18     13.29 o 
   1   5   0    16160.77    16694.88    110.81 o 
   2   5   0     5578.60     5555.31     45.01 o 
   3   5   0      398.20      421.15     11.70 o 
   4   5   0     6159.58     5983.51     55.41 o 
   5   5   0     3475.40     3196.57     61.82 o 
   6   5   0      850.92      841.21     22.48 o 
   7   5   0     1331.35     1343.27     56.06 o 
   8   5   0        3.15       55.53     21.12 o 
   0   6   0     5371.76     5515.12     58.00 o 
   1   6   0     3192.43     3482.26     30.62 o 
   2   6   0     4699.90     5047.67     43.37 o 
   3   6   0      324.04      271.31     10.20 o 
   4   6   0     1594.57     1572.74     25.66 o 
   5   6   0        3.03       15.37      4.93 o 
   6   6   0       26.40       67.27      7.11 o 
   7   6   0        0.01       15.09     25.22 o 
   8   6   0      722.00      725.68     41.44 o 
   1   7   0    11462.89    12186.89     87.66 o 
   2   7   0     1846.81     1797.44     23.47 o 
   3   7   0        0.14        3.14      3.83 o 
   4   7   0     1976.11     1915.04     29.20 o 
   5   7   0      292.39      309.64     13.34 o 
   6   7   0       72.77      112.92     10.38 o 
   7   7   0      642.46      609.22     36.33 o 
   8   7   0      323.17      398.78     28.70 o 
   0   8   0     4146.71     3907.74     62.59 o 
   1   8   0        4.86       59.18      5.20 o 
   2   8   0     4607.52     4833.02     44.49 o 
   3   8   0     4635.65     4638.42     46.53 o 
   4   8   0      482.75      424.06     14.23 o 
   5   8   0      436.34      436.37     14.83 o 
   6   8   0     2857.19     2817.52     52.89 o 
   7   8   0      118.99      167.58     23.88 o 
   8   8   0      252.09      348.84     24.94 o 
   1   9   0       91.32      122.34      8.53 o 
   2   9   0      944.21      973.14     17.47 o 
   3   9   0        5.06       26.57      9.56 o 
   4   9   0        9.95       18.56      5.10 o 
   5   9   0       13.71       28.78      4.48 o 
   6   9   0       46.35       77.79      8.38 o 
   7   9   0      197.02      232.92     23.36 o 
   0  10   0    10427.23    10754.71    148.38 o 
   1  10   0     3204.54     3136.98     38.82 o 
   2  10   0     3229.99     3139.23     45.37 o 
   3  10   0     3667.89     3573.20     41.21 o 
   4  10   0      124.94      164.21      9.68 o 
   5  10   0     3338.99     3089.97     85.78 o 
   6  10   0     1695.59     1691.22     55.55 o 
   7  10   0       44.45       61.87     17.24 o 
   1  11   0     1406.36     1444.80     25.29 o 
   2  11   0      925.41      924.36     37.63 o 
   3  11   0      108.11      112.66     10.73 o 
   4  11   0      395.27      444.49     18.08 o 
   5  11   0      284.84      373.81     16.12 o 
   6  11   0      128.19      162.39     15.50 o 
   7  11   0      504.70      523.41     32.43 o 
   0  12   0     3028.31     3115.52     73.44 o 
   1  12   0     1161.31     1126.72     30.72 o 
   2  12   0      436.53      487.06     21.39 o 
   3  12   0     3005.34     2989.85     49.55 o 
   4  12   0       65.44       84.90     10.11 o 
   5  12   0      583.52      635.22     20.76 o 
   6  12   0      656.35      698.32     42.47 o 
   7  12   0       14.31       86.56     18.85 o 
   1  13   0     5594.70     5454.68    116.70 o 
   2  13   0     2592.99     2344.42    104.33 o 
   3  13   0       13.17       44.75     16.01 o 
   4  13   0     2236.53     2222.00     53.45 o 
   5  13   0     1201.54     1184.27     39.22 o 
   6  13   0       52.97       89.70     14.14 o 
   0  14   0        0.81       17.11     10.32 o 
   1  14   0      122.43      137.67     13.21 o 
   2  14   0      130.01      130.45     12.77 o 
   3  14   0       10.23       32.17      6.27 o 
   4  14   0       44.53       53.75      7.99 o 
   5  14   0        9.25       28.53     10.28 o 
   6  14   0       82.25      150.69     26.20 o 
   1  15   0     4783.85     4499.68     71.32 o 
   2  15   0     2781.51     2603.95     52.91 o 
   3  15   0     1019.09      948.27     31.17 o 
   4  15   0     1939.94     1992.43     51.00 o 
   5  15   0     1778.63     1653.64     63.52 o 
   6  15   0       20.20       76.64     14.86 o 
   0  16   0     1689.13     1633.87     59.43 o 
   1  16   0      123.13      176.56     15.24 o 
   2  16   0      282.14      354.18     20.89 o 
   3  16   0     2710.95     2556.10     55.00 o 
   4  16   0      514.98      580.62     24.63 o 
   5  16   0      271.19      368.21     25.16 o 
   1  17   0     1085.84     1032.69     34.18 o 
   2  17   0      375.05      436.74     23.99 o 
   3  17   0       49.79       81.94     10.12 o 
   4  17   0      929.97      934.56     32.41 o 
   5  17   0      353.05      443.52     27.15 o 
   0  18   0     2899.18     2724.01     83.95 o 
   1  18   0      878.54      846.56     31.53 o 
   2  18   0     1072.24     1121.30     36.94 o 
   3  18   0     2496.26     2293.15     54.77 o 
   4  18   0      735.23      794.69     36.33 o 
   1  19   0       21.81       66.23      8.04 o 
   2  19   0        3.33       59.29     11.49 o 
   3  19   0       56.64      121.32     11.20 o 
   0  20   0     3632.71     3473.36    101.66 o 
   1  20   0      308.50      345.40     25.55 o 
   2  20   0      403.81      474.37     25.05 o 
  -8   1   1       11.98       53.03     11.34 o 
  -7   1   1     2800.83     2583.35     49.96 o 
  -6   1   1     2221.77     2153.48     32.80 o 
  -5   1   1      219.95      233.15     12.11 o 
  -4   1   1     1979.60     1793.56     27.31 o 
  -3   1   1     1050.85      976.23     15.35 o 
  -2   1   1      663.67      637.90     10.33 o 
  -1   1   1    23123.75    24422.22    280.33 o 
   0   1   1     5802.19     6232.76     38.74 o 
   1   1   1    17604.52    18444.46    164.57 o 
   2   1   1     1235.19      997.56     14.84 o 
   3   1   1     1669.37     1576.06     23.48 o 
   4   1   1      659.84      541.93     14.71 o 
   5   1   1     3244.51     2927.20     59.68 o 
   6   1   1      101.08      112.08     11.85 o 
   7   1   1      636.69      644.58     24.68 o 
   8   1   1      736.30      712.80     42.24 o 
  -8   2   1      317.05      345.07     31.82 o 
  -7   2   1      178.39      222.76     26.91 o 
  -6   2   1      716.16      698.68     19.98 o 
  -5   2   1     2251.12     2098.87     33.22 o 
  -4   2   1      926.02     1057.45     20.54 o 
  -3   2   1     1486.77     1468.69     19.33 o 
  -2   2   1     3964.28     3890.08     31.39 o 
  -1   2   1       27.08       37.42      4.49 o 
   0   2   1      182.93      214.36      4.93 o 
   1   2   1     1156.37     1082.74     17.65 o 
   2   2   1       26.69       45.90      7.42 o 
   3   2   1      856.26      775.20     15.72 o 
   4   2   1     2532.06     2542.41     33.72 o 
   5   2   1      137.39      142.96     11.61 o 
   6   2   1     2283.16     2164.29     44.53 o 
   7   2   1      173.90      196.22     14.72 o 
   8   2   1       11.06       66.75     21.17 o 
  -8   3   1        7.71       14.91     14.73 o 
  -7   3   1     1045.05     1034.82     36.39 o 
  -6   3   1      550.39      600.58     21.69 o 
  -5   3   1      438.93      436.53     17.31 o 
  -4   3   1     1682.66     1581.72     23.28 o 
  -3   3   1      738.45      661.09     15.29 o 
  -2   3   1       51.95       44.69      4.07 o 
  -1   3   1     6158.18     6477.88     43.59 o 
   0   3   1      718.59      721.20      9.29 o 
   1   3   1     2607.92     2958.82     25.41 o 
   2   3   1      640.52      534.61     11.06 o 
   3   3   1      439.75      442.35     11.45 o 
   4   3   1      573.62      517.18     14.86 o 
   5   3   1     2954.87     2899.53     40.31 o 
   6   3   1      248.88      262.51     16.73 o 
   7   3   1       33.77       69.35     10.64 o 
   8   3   1      268.94      346.66     32.11 o 
  -8   4   1      974.30      983.12     50.34 o 
  -7   4   1      772.88      762.80     42.01 o 
  -6   4   1     2452.61     2392.33     66.14 o 
  -5   4   1     4519.75     4340.19     46.77 o 
  -4   4   1       20.74       16.20      4.44 o 
  -3   4   1     6934.70     6911.82     54.39 o 
  -2   4   1    16924.05    17292.21    106.54 o 
  -1   4   1      884.76      967.44     12.55 o 
   0   4   1    14886.67    15408.88    114.23 o 
   1   4   1     2845.27     2643.05     27.07 o 
   2   4   1       29.46       31.00      4.49 o 
   3   4   1     5887.55     5682.73     49.12 o 
   4   4   1     6342.95     6207.02     61.16 o 
   5   4   1        8.12       14.33      4.81 o 
   6   4   1     2922.20     2644.98    143.41 o 
   7   4   1      376.09      422.81     26.22 o 
   8   4   1        2.66       79.28     15.16 o 
  -8   5   1        1.07       36.51      8.62 o 
  -7   5   1      140.47      160.49     15.23 o 
  -6   5   1        7.67       22.43      5.69 o 
  -5   5   1        8.93        6.48      4.66 o 
  -4   5   1      122.26      118.27      7.87 o 
  -3   5   1      932.28     1050.56     17.91 o 
  -2   5   1      404.07      438.81     10.36 o 
  -1   5   1     1503.67     1599.42     17.34 o 
   0   5   1      637.68      617.17     13.31 o 
   1   5   1     4653.00     4916.95     42.54 o 
   2   5   1      290.88      337.17      9.71 o 
   3   5   1       15.42       17.32      4.51 o 
   4   5   1       95.06       98.82      7.99 o 
   5   5   1      145.96      174.75     10.88 o 
   6   5   1       39.58       56.79      9.27 o 
   7   5   1        0.46       22.82     12.17 o 
   8   5   1       52.57      103.33     29.02 o 
  -8   6   1     2693.41     2470.20     82.58 o 
  -7   6   1      562.72      588.30     28.02 o 
  -6   6   1     1190.91     1123.16     32.04 o 
  -5   6   1     3656.63     3643.59     43.56 o 
  -4   6   1        1.85        1.98      4.07 o 
  -3   6   1     7540.08     7745.58     61.72 o 
  -2   6   1    16535.01    17301.66    110.03 o 
  -1   6   1      587.77      564.19     12.92 o 
   0   6   1     8078.80     8026.76     85.32 o 
   1   6   1     3657.11     3676.53     35.83 o 
   2   6   1      124.60      133.81      7.11 o 
   3   6   1     5906.74     5836.97     52.52 o 
   4   6   1     9474.44     9536.29     78.02 o 
   5   6   1        4.98       25.95     12.08 o 
   6   6   1      565.16      511.68     24.48 o 
   7   6   1      325.76      410.15     32.44 o 
   8   6   1       36.27       76.02     21.00 o 
  -8   7   1      120.30      180.80     29.60 o 
  -7   7   1     1503.97     1420.77     44.40 o 
  -6   7   1      304.64      378.44     17.94 o 
  -5   7   1     1771.59     1736.60     29.24 o 
  -4   7   1     2203.04     2069.48     29.97 o 
  -3   7   1     3586.69     3505.33     37.50 o 
  -2   7   1       30.05       60.94      7.61 o 
  -1   7   1     8514.38     8646.11     79.50 o 
   0   7   1     3002.71     3266.85     44.61 o 
   1   7   1     5837.09     5936.14     47.68 o 
   2   7   1     3128.89     2884.08     34.72 o 
   3   7   1     1780.98     1716.09     25.93 o 
   4   7   1      116.92      115.81      8.72 o 
   5   7   1     2915.94     2911.97     39.88 o 
   6   7   1      932.97      973.39     34.25 o 
   7   7   1      447.35      471.43     34.42 o 
  -8   8   1     1114.71     1186.16     53.76 o 
  -7   8   1       41.49       94.95     13.60 o 
  -6   8   1      416.80      415.50     16.05 o 
  -5   8   1       19.23       30.53      4.81 o 
  -4   8   1        1.56        7.00      4.62 o 
  -3   8   1      820.14      828.22     19.05 o 
  -2   8   1     2839.29     2956.21     31.51 o 
  -1   8   1       10.24       19.70      4.37 o 
   0   8   1     1917.64     1830.15     22.17 o 
   1   8   1      187.05      160.67      6.84 o 
   2   8   1        9.18       12.94      4.13 o 
   3   8   1      946.43      955.91     19.76 o 
   4   8   1     1284.32     1227.23     24.12 o 
   5   8   1      308.35      309.88     13.19 o 
   6   8   1       37.35       71.75     10.24 o 
   7   8   1      371.84      436.26     30.75 o 
  -8   9   1        0.05       21.36      8.07 o 
  -7   9   1     1735.32     1791.20     69.70 o 
  -6   9   1     1365.90     1467.62     32.69 o 
  -5   9   1     2413.34     2360.85     35.59 o 
  -4   9   1     7495.96     7637.56     68.96 o 
  -3   9   1     5809.76     5981.07     55.22 o 
  -2   9   1      699.22      755.43     20.50 o 
  -1   9   1    11757.33    11712.23    103.03 o 
   0   9   1      747.57      724.40     13.80 o 
   1   9   1     1654.46     1548.78     21.24 o 
   2   9   1     9088.28     8933.16     76.91 o 
   3   9   1     3548.39     3606.42     45.29 o 
   4   9   1     1319.39     1284.97     25.18 o 
   5   9   1     4037.33     3910.27     54.23 o 
   6   9   1      115.29      161.25     15.46 o 
   7   9   1      705.04      699.39     38.37 o 
  -7  10   1       19.61       60.49      8.94 o 
  -6  10   1       13.09       59.84      6.68 o 
  -5  10   1      412.29      415.98     19.24 o 
  -4  10   1      198.43      217.51     12.59 o 
  -3  10   1       99.42      119.67      9.86 o 
  -2  10   1      591.04      544.43     16.49 o 
  -1  10   1       50.39       62.43      7.09 o 
   0  10   1     1454.98     1628.07     26.59 o 
   1  10   1      524.67      561.24     13.78 o 
   2  10   1       31.66       51.19      7.45 o 
   3  10   1       99.72      101.60     10.59 o 
   4  10   1      473.23      498.44     17.21 o 
   5  10   1        3.01       26.09      3.83 o 
   6  10   1       46.95       80.93     13.10 o 
   7  10   1        0.06       49.34     12.99 o 
  -7  11   1     1378.41     1480.90     56.88 o 
  -6  11   1      779.20      804.93     28.12 o 
  -5  11   1      257.92      306.12     17.49 o 
  -4  11   1     2783.78     2792.66     44.01 o 
  -3  11   1     2551.26     2416.18     88.03 o 
  -2  11   1     1912.64     1860.82     34.74 o 
  -1  11   1     8827.05     8949.81     89.71 o 
   0  11   1      156.49      162.83      9.68 o 
   1  11   1      808.18      851.69     25.66 o 
   2  11   1     4945.37     4968.06     57.00 o 
   3  11   1     1214.13     1241.96     30.35 o 
   4  11   1      863.36      873.15     31.63 o 
   5  11   1     2022.04     1957.76     42.52 o 
   6  11   1       63.90      115.82     43.48 o 
   7  11   1      287.09      439.43     48.07 o 
  -7  12   1      173.11      203.09     17.72 o 
  -6  12   1     1088.44     1183.22     35.34 o 
  -5  12   1     1314.77     1335.86     36.19 o 
  -4  12   1      219.93      253.22     13.97 o 
  -3  12   1     1024.21      985.34     24.47 o 
  -2  12   1     1059.40     1070.63     45.96 o 
  -1  12   1       11.59        8.79      7.21 o 
   0  12   1     5365.51     5366.65     81.30 o 
   1  12   1     2821.88     2675.07     48.38 o 
   2  12   1      707.54      643.75     24.01 o 
   3  12   1     1185.08     1180.38     27.25 o 
   4  12   1     2306.20     2210.84     44.36 o 
   5  12   1      215.22      265.76     16.06 o 
   6  12   1     1033.21     1041.98     47.63 o 
  -7  13   1      300.76      364.22     29.42 o 
  -6  13   1      138.31      206.15     15.29 o 
  -5  13   1      139.88      168.75     14.62 o 
  -4  13   1      797.27      786.61     22.99 o 
  -3  13   1        4.23       29.58      7.07 o 
  -2  13   1      700.89      737.69     29.05 o 
  -1  13   1       42.02       76.59     10.59 o 
   0  13   1       88.81      108.82     12.05 o 
   1  13   1      104.50      133.58     14.69 o 
   2  13   1      447.14      446.54     21.35 o 
   3  13   1     1616.10     1543.81     38.03 o 
   4  13   1      299.52      399.81     19.75 o 
   5  13   1      412.98      423.35     28.80 o 
   6  13   1       62.71       87.17     16.47 o 
  -6  14   1     1633.60     1624.25     51.33 o 
  -5  14   1     1616.27     1629.15     61.21 o 
  -4  14   1      269.39      311.30     20.54 o 
  -3  14   1      462.17      488.34     24.53 o 
  -2  14   1     6125.76     5865.00     81.79 o 
  -1  14   1      135.02      143.04     13.35 o 
   0  14   1     5333.60     5128.62     99.63 o 
   1  14   1     3325.75     3190.12     57.12 o 
   2  14   1        2.10       21.93      5.84 o 
   3  14   1     1480.87     1466.09     55.26 o 
   4  14   1      954.68     1026.07     38.94 o 
   5  14   1       92.35      126.91     13.53 o 
   6  14   1     1650.61     1614.33     91.29 o 
  -6  15   1      433.86      516.01     44.27 o 
  -5  15   1       72.26       80.44     14.19 o 
  -4  15   1        0.37       24.92      4.30 o 
  -3  15   1      102.93      109.24     13.54 o 
  -2  15   1      286.16      316.07     21.32 o 
  -1  15   1      663.26      662.52     25.61 o 
   0  15   1      246.63      225.50     16.31 o 
   1  15   1       12.60       15.44      5.42 o 
   2  15   1        4.27       31.51      6.18 o 
   3  15   1        0.23       25.29      5.10 o 
   4  15   1      895.11      864.88     30.09 o 
   5  15   1      161.37      223.28     23.67 o 
  -5  16   1     1234.65     1221.32     55.52 o 
  -4  16   1        0.58       31.35     10.17 o 
  -3  16   1     1589.34     1539.71     41.54 o 
  -2  16   1     3607.57     3381.20     63.45 o 
  -1  16   1      188.49      198.49     15.96 o 
   0  16   1     1406.66     1324.14     37.65 o 
   1  16   1      769.59      743.69     27.81 o 
   2  16   1       49.22       54.09      8.33 o 
   3  16   1     2085.04     2008.35     48.52 o 
   4  16   1      978.50      939.42     33.45 o 
   5  16   1        0.09       37.24      9.51 o 
  -5  17   1        1.16       47.24     17.93 o 
  -4  17   1      619.50      608.99     31.06 o 
  -3  17   1      728.53      715.47     28.32 o 
  -2  17   1      351.39      402.67     22.84 o 
  -1  17   1     2141.58     2168.06     51.03 o 
   0  17   1      255.16      251.59     18.28 o 
   1  17   1      166.36      201.58     16.45 o 
   2  17   1     1175.16     1175.15     36.94 o 
   3  17   1      502.46      554.30     26.39 o 
   4  17   1      597.39      646.14     28.41 o 
  -4  18   1       55.39       90.31     21.04 o 
  -3  18   1      280.11      307.14     19.97 o 
  -2  18   1      300.46      354.09     21.98 o 
  -1  18   1       53.05       71.32      9.61 o 
   0  18   1       36.15       73.06     10.43 o 
   1  18   1      126.06      174.94     15.81 o 
   2  18   1        3.99       28.38      5.67 o 
   3  18   1       88.67      137.07     13.06 o 
   4  18   1      269.04      360.35     28.00 o 
  -3  19   1      652.97      697.37     28.86 o 
  -2  19   1      220.82      316.83     22.28 o 
  -1  19   1     2092.49     2094.96     66.45 o 
   0  19   1      552.86      640.06     28.16 o 
   1  19   1      613.94      622.42     27.72 o 
   2  19   1     1983.43     1885.32     50.25 o 
   3  19   1     1329.18     1298.85     40.93 o 
  -2  20   1     1586.42     1578.02     49.70 o 
  -1  20   1       26.48       82.54      8.54 o 
   0  20   1      287.02      395.69     23.78 o 
   1  20   1      101.61      172.33     18.72 o 
   2  20   1      113.42      143.69     13.38 o 
  -9   0   2        4.40       57.79     10.87 o 
  -8   0   2     2649.41     2404.87    115.28 o 
  -7   0   2     1532.42     1452.56     90.17 o 
  -6   0   2      176.49      209.29     20.91 o 
  -5   0   2     3700.42     3499.74     54.92 o 
  -4   0   2    12477.95    13016.64    164.58 o 
  -3   0   2      202.41      170.80     14.31 o 
  -2   0   2    18182.37    18270.89    154.43 o 
  -1   0   2    21628.63    21793.79    177.32 o 
   0   0   2    22722.74    23586.88    400.95 o 
   1   0   2    42291.59    41969.11    499.45 o 
   2   0   2     2123.22     2062.84     29.22 o 
   3   0   2      352.92      290.45     12.02 o 
   4   0   2     7547.42     7208.01     84.34 o 
   5   0   2      412.37      424.17     29.40 o 
   6   0   2      311.25      333.92     29.77 o 
   7   0   2     2005.52     1971.28     66.84 o 
   8   0   2      310.23      405.59     48.11 o 
  -9   1   2       13.56       74.46      9.81 o 
  -8   1   2       17.02       47.77     10.54 o 
  -7   1   2      182.50      251.74     15.43 o 
  -6   1   2      977.30      963.57     23.63 o 
  -5   1   2      218.30      219.47     11.20 o 
  -4   1   2      106.38      121.69      7.83 o 
  -3   1   2       16.28       53.43      4.86 o 
  -2   1   2        1.83       -3.07      3.07 o 
  -1   1   2     4409.68     4639.33     43.29 o 
   0   1   2     2744.43     2930.14     25.26 o 
   1   1   2    21243.98    23243.06    167.21 o 
   2   1   2     1010.73      955.66     17.54 o 
   3   1   2      228.54      223.22      8.17 o 
   4   1   2       10.55       17.88      4.10 o 
   5   1   2     1255.71     1137.60     30.77 o 
   6   1   2      205.49      227.37     16.04 o 
   7   1   2       16.87       37.64      6.47 o 
   8   1   2       11.46       83.62     11.77 o 
  -9   2   2        0.23       47.56      7.90 o 
  -8   2   2      803.27      866.23     46.99 o 
  -7   2   2      772.26      779.95     26.35 o 
  -6   2   2      719.49      671.68     23.57 o 
  -5   2   2     3146.29     3121.71     40.77 o 
  -4   2   2     2501.95     2364.21     31.52 o 
  -3   2   2        4.48        6.02      2.36 o 
  -2   2   2    11972.73    12325.13     96.49 o 
  -1   2   2     4291.73     4479.86     32.15 o 
   0   2   2     1375.65     1323.49     14.28 o 
   1   2   2    21404.49    22083.21    172.87 o 
   2   2   2     6045.28     6134.07     50.14 o 
   3   2   2     2741.62     2662.66     30.91 o 
   4   2   2     5113.30     4914.32     50.45 o 
   5   2   2      439.88      412.85     20.11 o 
   6   2   2     1024.78      964.18     30.07 o 
   7   2   2      838.17      776.73     28.53 o 
   8   2   2      212.35      279.64     16.41 o 
  -8   3   2       12.28       50.40     12.42 o 
  -7   3   2      291.42      335.52     16.98 o 
  -6   3   2     2214.51     2150.92     45.35 o 
  -5   3   2     1320.93     1274.20     22.22 o 
  -4   3   2     2530.86     2545.40     29.61 o 
  -3   3   2     8986.19     8814.46     63.41 o 
  -2   3   2      558.75      556.37      9.96 o 
  -1   3   2    10762.07    11163.32     64.38 o 
   0   3   2    19116.58    19638.11    115.08 o 
   1   3   2     2076.88     2233.34     22.35 o 
   2   3   2      988.29      820.59     13.79 o 
   3   3   2     6997.38     6986.69     61.04 o 
   4   3   2      148.70      155.34      8.68 o 
   5   3   2     2958.40     2816.74     58.80 o 
   6   3   2     1195.58     1137.20     32.85 o 
   7   3   2       61.66       92.50     10.89 o 
   8   3   2      491.88      542.08     28.35 o 
  -8   4   2        0.14       14.24      6.26 o 
  -7   4   2      248.43      292.58     17.14 o 
  -6   4   2      179.44      208.31     14.57 o 
  -5   4   2      207.81      242.06     10.19 o 
  -4   4   2       16.22       25.09      4.30 o 
  -3   4   2      144.06      145.31      6.82 o 
  -2   4   2     3708.64     3805.53     32.89 o 
  -1   4   2      529.68      549.26      8.24 o 
   0   4   2      780.07      726.36     11.63 o 
   1   4   2       40.96       63.96      5.08 o 
   2   4   2      714.66      687.48     14.91 o 
   3   4   2      557.34      527.47     12.99 o 
   4   4   2     1359.08     1301.86     23.91 o 
   5   4   2        9.17       12.58      9.47 o 
   6   4   2      176.85      228.51     21.30 o 
   7   4   2      423.56      429.32     21.33 o 
   8   4   2       14.12       92.41     10.02 o 
  -8   5   2      677.25      633.58     39.25 o 
  -7   5   2      520.98      564.92     22.27 o 
  -6   5   2     2759.84     2578.38     42.13 o 
  -5   5   2       94.05      134.76      7.40 o 
  -4   5   2     3526.99     3450.24     37.41 o 
  -3   5   2    18311.45    18754.28    119.90 o 
  -2   5   2     1168.63     1117.55     16.21 o 
  -1   5   2     5883.33     5764.86     40.14 o 
   0   5   2     4235.26     3992.19     33.42 o 
   1   5   2        8.25       19.53      3.71 o 
   2   5   2    14273.65    14706.84    107.72 o 
   3   5   2    10499.23    10503.38     78.94 o 
   4   5   2      151.75      165.69     12.37 o 
   5   5   2     3314.10     3081.07     61.82 o 
   6   5   2      416.86      430.68     24.50 o 
   7   5   2      100.53      122.52     12.70 o 
  -8   6   2      500.67      552.49     64.29 o 
  -7   6   2       33.00       65.75      7.25 o 
  -6   6   2        7.11       22.23      5.21 o 
  -5   6   2      285.56      297.75     14.67 o 
  -4   6   2     1506.58     1388.21     22.88 o 
  -3   6   2      121.44      179.49      8.17 o 
  -2   6   2      144.91      133.70      6.27 o 
  -1   6   2     2769.02     2990.38     25.73 o 
   0   6   2     1430.00     1408.00     17.74 o 
   1   6   2     2209.99     2172.43     25.06 o 
   2   6   2       41.71       57.06      7.55 o 
   3   6   2        1.74        5.43      3.99 o 
   4   6   2      903.07      873.70     19.39 o 
   5   6   2      188.41      224.46     17.51 o 
   6   6   2       25.23       52.88      9.23 o 
   7   6   2      279.64      324.60     29.87 o 
  -8   7   2       99.56      147.27     19.94 o 
  -7   7   2     1630.25     1532.77     39.53 o 
  -6   7   2      529.60      523.22     18.20 o 
  -5   7   2      810.84      811.67     22.44 o 
  -4   7   2      200.55      221.18     10.42 o 
  -3   7   2     3401.51     3286.72     35.62 o 
  -2   7   2      680.17      707.96     15.70 o 
  -1   7   2     8471.69     8578.09     63.99 o 
   0   7   2     4772.28     4685.96     42.54 o 
   1   7   2      149.85      192.50      8.00 o 
   2   7   2     2391.26     2512.67     30.59 o 
   3   7   2     3712.58     3686.83     45.27 o 
   4   7   2       20.18       57.88      9.06 o 
   5   7   2     2308.81     2235.47     52.27 o 
   6   7   2      364.73      361.74     22.94 o 
   7   7   2      108.42      106.09     24.84 o 
  -8   8   2      398.33      494.89     32.72 o 
  -7   8   2      759.31      800.45     24.26 o 
  -6   8   2      393.40      403.36     16.14 o 
  -5   8   2     1644.81     1657.73     32.65 o 
  -4   8   2     1676.48     1695.04     26.98 o 
  -3   8   2       62.45      118.79     12.10 o 
  -2   8   2     9757.86     9895.70     72.62 o 
  -1   8   2     1921.35     1865.01     24.57 o 
   0   8   2      533.31      488.89     10.21 o 
   1   8   2     4763.77     4604.22     48.86 o 
   2   8   2     2895.06     2900.16     34.23 o 
   3   8   2     1899.84     1827.76     31.06 o 
   4   8   2     3088.65     3048.47     44.26 o 
   5   8   2       94.43      132.37     11.92 o 
   6   8   2     1137.03     1044.61     37.10 o 
   7   8   2      876.34      872.44     44.40 o 
  -8   9   2       39.33       84.24     20.08 o 
  -7   9   2      206.96      235.94     15.67 o 
  -6   9   2      275.12      322.81     15.10 o 
  -5   9   2       83.98      107.03      8.77 o 
  -4   9   2     1202.23     1198.89     22.84 o 
  -3   9   2       34.92       59.37      7.43 o 
  -2   9   2        2.72       12.87      5.06 o 
  -1   9   2      402.32      446.06     17.29 o 
   0   9   2     1821.21     1933.56     29.32 o 
   1   9   2      922.45      966.84     17.46 o 
   2   9   2       37.80       54.19      5.99 o 
   3   9   2      146.41      167.21     10.90 o 
   4   9   2       44.67       58.99      7.45 o 
   5   9   2       12.32       37.02      5.50 o 
   6   9   2      325.52      326.05     21.93 o 
   7   9   2        0.46       25.43      8.96 o 
  -7  10   2      869.65      904.07     30.24 o 
  -6  10   2        3.75       41.41      5.67 o 
  -5  10   2     2562.41     2535.30     49.32 o 
  -4  10   2     3756.95     3402.37    140.09 o 
  -3  10   2        3.36        8.80      6.26 o 
  -2  10   2    10938.79    10895.01     94.18 o 
  -1  10   2     1914.81     1971.45     33.98 o 
   0  10   2     3311.40     3259.20     49.60 o 
   1  10   2     4473.24     4368.31     42.98 o 
   2  10   2     5365.77     5257.68     51.81 o 
   3  10   2      571.46      577.15     16.38 o 
   4  10   2     2668.53     2667.75     42.41 o 
   5  10   2       71.25       89.59      9.56 o 
   6  10   2      950.57      981.81     35.93 o 
   7  10   2      734.23      802.30     62.72 o 
  -7  11   2      372.20      445.57     21.54 o 
  -6  11   2      813.94      904.81     30.06 o 
  -5  11   2      114.98      142.31     12.29 o 
  -4  11   2        1.58       19.30      3.88 o 
  -3  11   2     1466.69     1342.33     53.93 o 
  -2  11   2      242.10      220.19     11.93 o 
  -1  11   2      943.03      923.30     23.64 o 
   0  11   2     1124.34     1124.54     20.34 o 
   1  11   2        1.21        4.63      6.60 o 
   2  11   2      637.13      648.19     16.14 o 
   3  11   2     1770.94     1687.64     32.57 o 
   4  11   2       29.76       64.79      6.94 o 
   5  11   2      979.29      977.39     34.85 o 
   6  11   2      226.64      290.88     24.25 o 
  -7  12   2      589.38      679.84     38.91 o 
  -6  12   2      107.03      136.36     12.65 o 
  -5  12   2     1147.48     1127.77     33.26 o 
  -4  12   2     2808.08     2718.29     44.22 o 
  -3  12   2      202.02      228.17     12.93 o 
  -2  12   2     2161.97     2304.50     41.63 o 
  -1  12   2       65.38       88.29      8.90 o 
   0  12   2      428.24      436.72     19.93 o 
   1  12   2     2723.96     2447.82    122.37 o 
   2  12   2     3169.15     2929.27     51.69 o 
   3  12   2       66.89      116.74     12.36 o 
   4  12   2     1211.05     1151.46     28.22 o 
   5  12   2        0.88       31.96      5.42 o 
   6  12   2      324.70      381.74     30.19 o 
  -7  13   2     1272.74     1349.30     40.04 o 
  -6  13   2     1219.65     1259.65     37.62 o 
  -5  13   2      364.71      385.71     20.02 o 
  -4  13   2      412.94      523.28     21.48 o 
  -3  13   2     3669.53     3737.61     54.54 o 
  -2  13   2      533.47      575.80     25.71 o 
  -1  13   2     4758.67     4598.42     67.98 o 
   0  13   2     4167.64     3956.47     61.96 o 
   1  13   2      150.72      178.43     18.85 o 
   2  13   2     1524.60     1423.32     36.21 o 
   3  13   2     4500.59     4350.33     68.53 o 
   4  13   2        0.81       20.00      3.46 o 
   5  13   2     1609.15     1580.57     59.19 o 
   6  13   2      436.40      543.12     47.51 o 
  -6  14   2        8.49       39.48      6.44 o 
  -5  14   2       17.72       36.97      5.84 o 
  -4  14   2      158.80      184.58     24.33 o 
  -3  14   2       88.27      127.80     13.64 o 
  -2  14   2     1237.73     1161.66     37.34 o 
  -1  14   2        0.51        9.11      9.71 o 
   0  14   2        1.45        9.37      5.66 o 
   1  14   2      100.84      146.75     13.14 o 
   2  14   2       76.18       88.78     10.88 o 
   3  14   2      107.67       90.14     10.81 o 
   4  14   2      110.49      113.25     11.33 o 
   5  14   2        6.17       44.81     19.98 o 
  -6  15   2     1131.56     1194.37     44.83 o 
  -5  15   2        4.40       35.53      5.47 o 
  -4  15   2      767.99      812.93     42.32 o 
  -3  15   2     6084.50     6025.97     98.02 o 
  -2  15   2     1411.87     1303.60     36.51 o 
  -1  15   2     4714.22     4342.81     70.07 o 
   0  15   2     2148.29     2016.08     45.65 o 
   1  15   2      117.53      143.52     13.73 o 
   2  15   2     2940.45     2808.01     56.06 o 
   3  15   2     1851.40     1870.59     45.40 o 
   4  15   2        0.89       43.07      5.47 o 
   5  15   2      774.92      885.94     87.55 o 
  -5  16   2      518.16      612.03     37.70 o 
  -4  16   2      647.06      679.82     39.26 o 
  -3  16   2      303.04      334.23     22.50 o 
  -2  16   2     2391.16     2245.74     50.57 o 
  -1  16   2      786.34      763.32     31.45 o 
   0  16   2      113.19      130.93     13.54 o 
   1  16   2      485.21      494.95     24.57 o 
   2  16   2      730.07      707.27     27.51 o 
   3  16   2      338.89      399.05     22.26 o 
   4  16   2     2580.41     2418.79     54.27 o 
   5  16   2       50.30       76.30     14.78 o 
  -5  17   2        1.34       38.51      9.79 o 
  -4  17   2      363.17      334.54     30.28 o 
  -3  17   2      756.08      776.73     29.30 o 
  -2  17   2       58.25       80.04     10.31 o 
  -1  17   2      576.67      570.57     25.61 o 
   0  17   2     1622.87     1507.29     41.87 o 
   1  17   2        5.62       26.92      5.95 o 
   2  17   2      469.30      555.74     26.34 o 
   3  17   2      738.86      716.31     42.77 o 
   4  17   2      153.32      300.75     35.12 o 
  -4  18   2     1138.42     1134.47     55.71 o 
  -3  18   2      243.65      297.29     19.31 o 
  -2  18   2     4350.28     4040.54     74.71 o 
  -1  18   2      976.23      901.90     32.83 o 
   0  18   2      181.93      232.62     17.77 o 
   1  18   2     1599.19     1445.53     48.57 o 
   2  18   2      781.75      782.91     30.51 o 
   3  18   2      972.18      984.38     34.40 o 
  -3  19   2      217.63      289.32     23.96 o 
  -2  19   2       44.96       73.19      9.79 o 
  -1  19   2       39.97       77.75      9.51 o 
   0  19   2        2.43       43.31     10.00 o 
   1  19   2       40.99       91.02     10.63 o 
   2  19   2       15.72       87.31      9.14 o 
  -2  20   2     2166.01     2060.95     56.24 o 
  -1  20   2     1158.88     1189.05     39.79 o 
   0  20   2      344.11      388.79     23.38 o 
   1  20   2     1962.30     1893.39     51.50 o 
  -9   1   3     1077.61     1116.35     86.43 o 
  -8   1   3     1908.26     1880.50     45.83 o 
  -7   1   3       78.36       98.70     10.43 o 
  -6   1   3     2447.28     2282.24     45.07 o 
  -5   1   3     4346.42     4116.15     47.08 o 
  -4   1   3        8.69        7.65      4.00 o 
  -3   1   3    20055.31    20028.83    137.51 o 
  -2   1   3     2895.22     2719.66     26.36 o 
  -1   1   3      492.56      507.93      9.44 o 
   0   1   3     8579.25     8508.74     61.47 o 
   1   1   3     1572.76     1456.90     20.57 o 
   2   1   3     4807.14     4947.84     56.33 o 
   3   1   3     4791.20     4416.91     57.12 o 
   4   1   3      818.95      749.74     24.40 o 
   5   1   3       91.08       91.58     11.30 o 
   6   1   3     1027.75      939.90     31.59 o 
   7   1   3      519.60      540.95     24.84 o 
  -9   2   3       60.19      117.15     17.49 o 
  -8   2   3      254.30      319.47     18.16 o 
  -7   2   3      390.65      428.20     30.67 o 
  -6   2   3      581.85      548.46     21.94 o 
  -5   2   3      553.63      560.56     20.77 o 
  -4   2   3     4072.30     3757.32     35.59 o 
  -3   2   3     1049.53     1236.10     20.39 o 
  -2   2   3     5087.68     5151.06     41.86 o 
  -1   2   3     3702.74     3778.86     35.02 o 
   0   2   3      242.39      262.99      8.11 o 
   1   2   3     1683.23     1576.05     23.27 o 
   2   2   3    13490.60    14120.06    142.02 o 
   3   2   3       25.90       32.44      9.12 o 
   4   2   3     1079.07     1044.50     28.86 o 
   5   2   3      432.56      444.19     21.12 o 
   6   2   3      142.63      130.93     13.34 o 
   7   2   3      765.48      761.86     34.47 o 
  -9   3   3      335.03      411.19     34.75 o 
  -8   3   3      924.00      904.15     30.81 o 
  -7   3   3       13.16       50.20      6.92 o 
  -6   3   3      181.86      190.10     14.26 o 
  -5   3   3      787.35      777.13     20.07 o 
  -4   3   3      222.14      285.34      8.20 o 
  -3   3   3     3434.46     3228.04     41.21 o 
  -2   3   3     7179.28     7582.81     56.08 o 
  -1   3   3      373.92      452.80      9.68 o 
   0   3   3       22.61       56.16      4.49 o 
   1   3   3     1634.50     1668.71     24.18 o 
   2   3   3      199.38      174.24      7.14 o 
   3   3   3     2899.93     2742.10     41.17 o 
   4   3   3      542.41      475.56     23.51 o 
   5   3   3        6.53       17.82     10.45 o 
   6   3   3      131.06      161.87     14.40 o 
   7   3   3       30.31       54.32      6.84 o 
  -8   4   3      796.69      840.36     44.21 o 
  -7   4   3     2322.25     2328.92     49.09 o 
  -6   4   3     2044.58     1998.77     67.19 o 
  -5   4   3     1344.14     1338.94     27.29 o 
  -4   4   3    11053.96    11128.01     80.65 o 
  -3   4   3        1.91       27.41      5.17 o 
  -2   4   3    23566.37    24886.38    144.23 o 
  -1   4   3     6486.01     6239.49     46.84 o 
   0   4   3     2913.25     3034.21     28.86 o 
   1   4   3     2335.45     2113.83     23.99 o 
   2   4   3     5608.40     5363.90     49.57 o 
   3   4   3      129.37      123.48     11.74 o 
   4   4   3     4406.97     4115.78     70.57 o 
   5   4   3     1646.14     1597.32     44.71 o 
   6   4   3      188.52      198.57     15.78 o 
   7   4   3      624.67      631.14     26.05 o 
  -8   5   3        1.23       33.71      4.85 o 
  -7   5   3      711.62      789.94     27.63 o 
  -6   5   3      120.01      152.25     10.48 o 
  -5   5   3      409.91      378.44     15.67 o 
  -4   5   3        1.37       18.97      5.47 o 
  -3   5   3        5.87       34.23      7.88 o 
  -2   5   3      971.34     1090.51     16.41 o 
  -1   5   3       63.28       78.92      6.08 o 
   0   5   3     2958.63     3037.43     29.78 o 
   1   5   3      658.77      724.12     14.13 o 
   2   5   3     1481.58     1519.88     22.12 o 
   3   5   3        7.73       19.83     10.12 o 
   4   5   3        0.91        3.68      7.34 o 
   5   5   3      221.55      212.50     17.76 o 
   6   5   3      165.77      161.62     16.69 o 
   7   5   3      231.77      274.66     18.48 o 
  -8   6   3      587.04      595.94     24.34 o 
  -7   6   3     4156.20     4032.29     68.33 o 
  -6   6   3      466.06      478.21     17.15 o 
  -5   6   3      967.51      969.62     24.07 o 
  -4   6   3    10228.56    10440.91     79.57 o 
  -3   6   3      408.35      365.31     10.47 o 
  -2   6   3     6093.55     6157.77     49.93 o 
  -1   6   3     7878.86     7842.66     58.21 o 
   0   6   3      422.46      445.10     10.81 o 
   1   6   3     1294.34     1132.52     18.39 o 
   2   6   3     3633.89     3427.79     36.87 o 
   3   6   3      219.43      252.61     10.47 o 
   4   6   3     3065.43     2907.15     58.36 o 
   5   6   3     1933.47     1777.71     47.43 o 
   6   6   3      259.38      295.24     25.95 o 
   7   6   3       15.53       71.27      6.62 o 
  -8   7   3      223.94      308.29     21.39 o 
  -7   7   3       89.25      126.67     12.11 o 
  -6   7   3      777.91      863.88     24.11 o 
  -5   7   3     1242.00     1185.63     39.91 o 
  -4   7   3       13.16       11.03      5.06 o 
  -3   7   3     6720.00     6827.59     57.42 o 
  -2   7   3     2803.79     2943.78     31.22 o 
  -1   7   3      210.14      253.92      7.02 o 
   0   7   3     5002.89     5017.32     43.76 o 
   1   7   3     3191.47     3297.12     35.10 o 
   2   7   3      675.75      572.99     14.64 o 
   3   7   3     3111.53     2995.94     37.14 o 
   4   7   3      424.60      431.18     22.66 o 
   5   7   3      121.95      156.09     15.36 o 
   6   7   3     1632.21     1508.17     54.37 o 
   7   7   3      277.79      354.87     21.28 o 
  -8   8   3      252.72      299.08     21.66 o 
  -7   8   3      799.33      804.59     24.50 o 
  -6   8   3        0.15       20.57      3.93 o 
  -5   8   3       20.35       45.77      5.96 o 
  -4   8   3      611.02      704.64     22.68 o 
  -3   8   3     1177.77     1238.43     20.98 o 
  -2   8   3     2429.67     2311.64     27.15 o 
  -1   8   3     2394.02     2548.29     25.52 o 
   0   8   3        4.47        6.19      4.73 o 
   1   8   3      881.04      869.59     17.22 o 
   2   8   3      371.87      360.51     12.46 o 
   3   8   3      153.03      179.13     10.04 o 
   4   8   3      555.58      545.16     18.27 o 
   5   8   3      712.11      668.77     28.42 o 
   6   8   3       98.15      118.71     14.00 o 
   7   8   3      237.29      273.09     26.16 o 
  -8   9   3     1488.47     1613.02     51.31 o 
  -7   9   3        4.60       28.58      4.58 o 
  -6   9   3     2422.19     2464.31     50.05 o 
  -5   9   3     2571.84     2408.76     53.99 o 
  -4   9   3      437.39      514.49     22.10 o 
  -3   9   3     8101.75     8467.63     79.53 o 
  -2   9   3     3823.33     3840.88     46.30 o 
  -1   9   3     2773.65     2765.08     33.33 o 
   0   9   3     6897.50     6619.85     59.47 o 
   1   9   3     5936.58     5944.67     53.73 o 
   2   9   3      344.39      318.75     12.06 o 
   3   9   3     6572.41     6162.69    115.72 o 
   4   9   3      335.38      380.60     15.98 o 
   5   9   3      281.89      333.04     21.41 o 
   6   9   3      885.22      982.36     59.02 o 
  -8  10   3       25.48       77.67     11.12 o 
  -7  10   3        2.91       38.96      7.93 o 
  -6  10   3       19.87       48.08      6.48 o 
  -5  10   3       22.34       48.18      7.61 o 
  -4  10   3     2704.64     2665.68     48.98 o 
  -3  10   3      388.89      399.83     15.55 o 
  -2  10   3        3.17       10.68      6.21 o 
  -1  10   3      173.36      180.94      9.23 o 
   0  10   3        2.92        8.19      5.47 o 
   1  10   3      239.89      271.68     10.47 o 
   2  10   3      559.22      516.13     20.55 o 
   3  10   3       59.70       87.20     12.79 o 
   4  10   3       21.18       38.59      5.34 o 
   5  10   3       33.43       74.43     10.25 o 
   6  10   3       57.97       77.49      9.53 o 
  -7  11   3       53.03       90.65      9.35 o 
  -6  11   3     2117.30     2104.17     48.25 o 
  -5  11   3     2504.22     2472.73     50.40 o 
  -4  11   3      101.48      130.97     11.64 o 
  -3  11   3     6144.75     5996.44    163.85 o 
  -2  11   3     1057.53     1033.63     24.36 o 
  -1  11   3     6340.47     6174.56     70.00 o 
   0  11   3     4476.86     4435.86     53.08 o 
   1  11   3     2411.19     2260.88     36.89 o 
   2  11   3       57.21       91.47     11.38 o 
   3  11   3     2902.20     2838.54     39.76 o 
   4  11   3      335.73      378.99     19.87 o 
   5  11   3      516.65      583.56     27.23 o 
   6  11   3     1132.42     1192.06    164.47 o 
  -7  12   3      991.38      978.21     38.29 o 
  -6  12   3       44.13       98.38     10.85 o 
  -5  12   3      523.32      588.10     23.48 o 
  -4  12   3     2751.79     2728.31     51.99 o 
  -3  12   3      925.14      932.43     24.02 o 
  -2  12   3      985.69      973.20     28.01 o 
  -1  12   3     1358.56     1315.90     30.67 o 
   0  12   3      247.99      236.58     16.22 o 
   1  12   3     3108.10     2898.62    130.90 o 
   2  12   3     3944.22     3758.29     60.17 o 
   3  12   3      223.37      224.22     15.21 o 
   4  12   3     2015.78     2015.08     52.37 o 
   5  12   3      284.57      357.75     21.65 o 
   6  12   3       18.90       88.32     12.65 o 
  -7  13   3      115.82      164.26     14.12 o 
  -6  13   3      911.35      846.01     30.40 o 
  -5  13   3      144.42      182.47     14.67 o 
  -4  13   3       89.63      124.78     11.73 o 
  -3  13   3      886.57      884.80     24.11 o 
  -2  13   3        0.40       11.50      4.84 o 
  -1  13   3        3.24       22.87      7.63 o 
   0  13   3      768.68      765.93     26.03 o 
   1  13   3      211.78      228.28     15.73 o 
   2  13   3       83.85      122.75     12.15 o 
   3  13   3     1162.24     1125.97     32.75 o 
   4  13   3      156.59      161.48     15.95 o 
   5  13   3      334.86      335.47     32.70 o 
  -6  14   3      123.40      162.61     13.76 o 
  -5  14   3      493.23      509.04     27.46 o 
  -4  14   3     2988.77     2948.80    112.09 o 
  -3  14   3      481.47      527.66     22.54 o 
  -2  14   3     4923.35     4561.26    110.57 o 
  -1  14   3     5894.54     5596.24     91.71 o 
   0  14   3       37.61       36.20      7.53 o 
   1  14   3     1599.78     1536.49     38.65 o 
   2  14   3     3297.08     3292.84     59.55 o 
   3  14   3       22.03       37.57      9.21 o 
   4  14   3     1142.68     1099.13     39.76 o 
   5  14   3     1314.85     1341.80     58.04 o 
  -6  15   3      169.46      276.13     21.82 o 
  -5  15   3      129.12      183.95     18.44 o 
  -4  15   3       28.76       33.06      6.50 o 
  -3  15   3      101.23      156.28     15.17 o 
  -2  15   3       25.89       54.52     14.66 o 
  -1  15   3      178.66      207.15     15.83 o 
   0  15   3      517.32      528.30     23.58 o 
   1  15   3      328.80      367.83     20.75 o 
   2  15   3       24.78       53.17      9.70 o 
   3  15   3      323.33      405.92     21.18 o 
   4  15   3       99.81      142.45     14.24 o 
   5  15   3      189.73      239.93     35.37 o 
  -5  16   3     1330.66     1273.52     53.90 o 
  -4  16   3     1605.85     1604.36     63.62 o 
  -3  16   3      168.58      220.89     18.04 o 
  -2  16   3     1813.74     1660.15     43.09 o 
  -1  16   3     2613.03     2407.67     52.67 o 
   0  16   3       24.24       42.13      7.35 o 
   1  16   3     1297.13     1202.49     36.38 o 
   2  16   3     1481.51     1382.87     39.62 o 
   3  16   3        0.12       32.83      8.15 o 
   4  16   3      464.94      521.33     53.08 o 
  -5  17   3      972.98     1029.45     51.77 o 
  -4  17   3       26.20       64.85     11.55 o 
  -3  17   3     2565.95     2615.74    122.25 o 
  -2  17   3     1214.78     1193.89     37.32 o 
  -1  17   3      147.81      197.14     16.55 o 
   0  17   3      613.08      599.43     25.89 o 
   1  17   3      701.35      692.93     27.87 o 
   2  17   3      258.43      304.02     20.07 o 
   3  17   3     2286.35     2295.16     53.96 o 
   4  17   3      402.72      520.50     26.36 o 
  -4  18   3      293.27      311.04     29.93 o 
  -3  18   3       28.21       75.01     16.55 o 
  -2  18   3      108.39      156.87     15.14 o 
  -1  18   3       78.61      107.87     12.16 o 
   0  18   3       50.24       60.95      9.40 o 
   1  18   3       72.85       92.55     11.18 o 
   2  18   3      183.16      224.86     17.04 o 
   3  18   3       38.34       86.47      9.43 o 
  -3  19   3     2748.40     2604.62     73.51 o 
  -2  19   3     1309.30     1249.06     39.83 o 
  -1  19   3        2.61       49.39      8.50 o 
   0  19   3     1117.96     1090.99     37.18 o 
   1  19   3      696.97      743.71     30.01 o 
   2  19   3      372.39      453.13     24.37 o 
  -2  20   3      321.71      439.00     35.69 o 
  -1  20   3      313.22      396.49     22.50 o 
   0  20   3      104.45      142.31     13.57 o 
   1  20   3      306.07      410.03     28.00 o 
  -9   0   4     1282.12     1338.60     56.69 o 
  -8   0   4      291.55      266.20     25.04 o 
  -7   0   4     1380.18     1369.44     52.47 o 
  -6   0   4     2580.13     2453.48     70.72 o 
  -5   0   4      101.66      100.55     15.74 o 
  -4   0   4    13398.63    13490.36    174.47 o 
  -3   0   4     6352.92     6481.90     68.43 o 
  -2   0   4     2673.24     2721.25     32.45 o 
  -1   0   4     2228.43     2115.47     40.83 o 
   0   0   4    14831.61    15243.22    174.09 o 
   1   0   4     3855.82     3915.11     67.20 o 
   2   0   4     6818.58     6613.72    102.14 o 
   3   0   4     1827.35     1820.55     52.16 o 
   4   0   4      378.76      365.07     27.93 o 
   5   0   4     1906.27     1601.85     72.01 o 
   6   0   4     1261.37     1116.47     49.84 o 
   7   0   4      585.40      612.34     38.00 o 
  -9   1   4       89.77      171.77     20.68 o 
  -8   1   4      189.56      239.44     17.15 o 
  -7   1   4      186.35      221.85     15.80 o 
  -6   1   4       13.34       21.87      9.49 o 
  -5   1   4      529.76      513.83     20.26 o 
  -4   1   4      239.10      209.16      9.40 o 
  -3   1   4       42.60       34.89      6.04 o 
  -2   1   4      121.48      122.22      7.53 o 
  -1   1   4      308.76      304.81      8.43 o 
   0   1   4       18.18       18.39      3.36 o 
   1   1   4     7069.71     7459.92     61.60 o 
   2   1   4      340.42      361.29     17.81 o 
   3   1   4     1110.85     1057.83     27.87 o 
   4   1   4        1.71        5.79      6.21 o 
   5   1   4       13.36       23.32      6.39 o 
   6   1   4      195.20      212.61     16.75 o 
   7   1   4        0.64       55.12      7.21 o 
  -9   2   4      588.24      674.28     26.18 o 
  -8   2   4        0.28       24.34      5.50 o 
  -7   2   4      931.05      903.78     29.70 o 
  -6   2   4      200.53      226.12     15.23 o 
  -5   2   4      340.77      392.67     16.28 o 
  -4   2   4     8335.73     8157.71     72.58 o 
  -3   2   4     7299.93     7512.61     64.84 o 
  -2   2   4      230.04      299.58      6.81 o 
  -1   2   4     1691.61     1495.95     18.83 o 
   0   2   4     5143.17     5152.80     45.49 o 
   1   2   4     2367.37     2403.65     26.14 o 
   2   2   4    20253.37    21252.59    165.85 o 
   3   2   4      700.46      693.33     23.21 o 
   4   2   4       16.91       18.91      7.18 o 
   5   2   4     1448.20     1359.69     36.38 o 
   6   2   4      218.26      241.48     17.55 o 
   7   2   4      437.90      505.45     24.01 o 
  -9   3   4      489.13      522.79     27.53 o 
  -8   3   4      674.88      728.51     29.27 o 
  -7   3   4      412.89      458.99     21.33 o 
  -6   3   4       98.77      102.03     10.82 o 
  -5   3   4     8353.42     8251.17     81.54 o 
  -4   3   4     1568.40     1506.16     36.40 o 
  -3   3   4     5016.74     5019.56     55.55 o 
  -2   3   4      972.95      761.22     13.51 o 
  -1   3   4      539.77      520.51     12.78 o 
   0   3   4     1899.41     1776.69     23.54 o 
   1   3   4    14467.61    14676.45    119.87 o 
   2   3   4     2678.86     2831.29     39.62 o 
   3   3   4     3365.64     3254.77     59.28 o 
   4   3   4     1582.60     1526.18     36.53 o 
   5   3   4        1.00        8.92      4.77 o 
   6   3   4      831.14      792.92     37.71 o 
   7   3   4      558.89      584.97     26.33 o 
  -9   4   4       65.72      113.88     12.22 o 
  -8   4   4       12.72       31.82      4.87 o 
  -7   4   4      184.20      198.26     14.87 o 
  -6   4   4        4.28       12.37      6.39 o 
  -5   4   4      614.31      606.08     18.29 o 
  -4   4   4     2371.65     2371.79     34.57 o 
  -3   4   4      867.37      870.49     21.32 o 
  -2   4   4      452.91      493.57     10.73 o 
  -1   4   4      759.94      782.30     14.19 o 
   0   4   4      546.18      598.14     12.59 o 
   1   4   4     1288.56     1383.92     25.50 o 
   2   4   4     3643.43     3817.50     39.78 o 
   3   4   4     3851.06     3724.82     71.89 o 
   4   4   4       76.33       85.58     20.08 o 
   5   4   4      103.02      128.15     13.02 o 
   6   4   4        0.05       26.10      5.20 o 
   7   4   4      375.75      460.26     23.40 o 
  -8   5   4     1226.41     1279.25     38.58 o 
  -7   5   4      257.29      334.61     19.24 o 
  -6   5   4     1774.92     1701.62     33.37 o 
  -5   5   4     6880.00     6755.12     71.02 o 
  -4   5   4     1553.93     1507.42     27.52 o 
  -3   5   4     7336.54     7408.84     79.44 o 
  -2   5   4     6374.83     5893.86     42.01 o 
  -1   5   4     1584.11     1623.01     21.55 o 
   0   5   4     1338.39     1168.41     18.40 o 
   1   5   4    16476.61    16580.42    121.38 o 
   2   5   4        0.21       11.35      3.63 o 
   3   5   4     5114.01     5023.38     77.18 o 
   4   5   4     2293.03     2220.81     51.84 o 
   5   5   4       84.65      110.85     14.00 o 
   6   5   4     1282.24     1233.48     37.26 o 
   7   5   4      950.03      921.44     44.91 o 
  -8   6   4        4.75       45.33      6.50 o 
  -7   6   4       78.11      111.21     11.36 o 
  -6   6   4      139.58      161.34     10.98 o 
  -5   6   4      505.17      476.44     23.69 o 
  -4   6   4     2504.85     2362.95     36.33 o 
  -3   6   4     1163.94     1093.36     18.06 o 
  -2   6   4      164.43      244.68      8.51 o 
  -1   6   4      511.20      523.27     12.35 o 
   0   6   4     2498.96     2565.54     29.60 o 
   1   6   4       99.11       99.05      6.99 o 
   2   6   4      814.42      837.14     17.41 o 
   3   6   4       10.12       29.22      5.82 o 
   4   6   4       42.35       57.24     10.46 o 
   5   6   4      432.54      468.19     25.03 o 
   6   6   4      183.67      216.64     16.90 o 
   7   6   4       63.25      156.30     14.46 o 
  -8   7   4      711.58      710.82     27.69 o 
  -7   7   4        3.15       40.90      5.86 o 
  -6   7   4      694.78      678.92     21.09 o 
  -5   7   4     2467.24     2443.63     40.02 o 
  -4   7   4      810.40      793.94     20.87 o 
  -3   7   4     2021.17     1939.65     47.49 o 
  -2   7   4     4899.41     4887.01     41.81 o 
  -1   7   4     1807.99     1778.85     23.86 o 
   0   7   4     2786.80     2849.13     32.22 o 
   1   7   4     3193.30     3207.14     36.20 o 
   2   7   4       48.87       47.30      5.94 o 
   3   7   4     1473.01     1453.06     31.89 o 
   4   7   4     2354.85     2210.71     52.06 o 
   5   7   4        0.51       11.86      4.80 o 
   6   7   4      924.35      822.80     34.67 o 
  -8   8   4       39.52       90.10     15.52 o 
  -7   8   4      677.73      677.63     26.07 o 
  -6   8   4     2162.01     2149.66     40.15 o 
  -5   8   4        7.50       34.39      5.12 o 
  -4   8   4     2539.08     2517.45     43.17 o 
  -3   8   4     4250.92     4235.96     43.21 o 
  -2   8   4      451.11      481.59     11.50 o 
  -1   8   4     4574.64     4372.21     41.93 o 
   0   8   4     7764.56     7657.74     62.87 o 
   1   8   4      417.86      390.51     12.50 o 
   2   8   4     7564.55     7617.04     67.25 o 
   3   8   4      783.08      838.67     22.46 o 
   4   8   4      510.46      538.13     26.20 o 
   5   8   4     1092.45     1117.86     38.62 o 
   6   8   4      651.32      650.29     30.17 o 
  -8   9   4       12.52       40.68      9.16 o 
  -7   9   4        1.53       30.28      7.67 o 
  -6   9   4      192.93      236.13     15.69 o 
  -5   9   4      116.79      147.16     12.34 o 
  -4   9   4      243.61      285.16     17.01 o 
  -3   9   4     1113.46     1025.97     23.08 o 
  -2   9   4      373.36      437.97     13.47 o 
  -1   9   4       32.25       27.70      6.41 o 
   0   9   4      453.38      451.37     13.64 o 
   1   9   4      896.94      887.16     18.78 o 
   2   9   4       84.48       90.32      9.29 o 
   3   9   4       37.76       43.78      7.29 o 
   4   9   4       14.10       33.80      6.38 o 
   5   9   4        2.96       34.75      6.86 o 
   6   9   4      108.98      149.96     22.28 o 
  -8  10   4        3.08       39.33      9.06 o 
  -7  10   4     1563.58     1551.11     50.70 o 
  -6  10   4     3456.79     3304.28     61.04 o 
  -5  10   4      247.21      276.33     16.86 o 
  -4  10   4     4045.05     4008.04     62.68 o 
  -3  10   4      794.26      782.17     20.98 o 
  -2  10   4      319.86      324.14     16.11 o 
  -1  10   4     8798.08     8815.95     74.36 o 
   0  10   4     2986.09     2945.18     46.59 o 
   1  10   4       35.01       49.33      5.90 o 
   2  10   4     3926.64     3824.06     55.36 o 
   3  10   4     1337.18     1303.15     29.21 o 
   4  10   4      352.96      411.89     19.43 o 
   5  10   4     1178.24     1187.51     40.14 o 
   6  10   4      302.40      394.55     28.90 o 
  -7  11   4      242.33      269.43     22.17 o 
  -6  11   4      235.01      320.64     19.13 o 
  -5  11   4      588.14      675.37     25.20 o 
  -4  11   4      359.62      425.99     19.61 o 
  -3  11   4     1999.67     2027.41     35.66 o 
  -2  11   4     1640.55     1537.48     45.83 o 
  -1  11   4      314.54      348.32     13.25 o 
   0  11   4       56.75       63.57      9.20 o 
   1  11   4     2262.48     2213.69     37.35 o 
   2  11   4      118.47      148.84     10.99 o 
   3  11   4     1030.61     1005.04     25.71 o 
   4  11   4      755.33      769.70     26.34 o 
   5  11   4        6.51       64.44      9.02 o 
   6  11   4      401.58      464.54     30.42 o 
  -7  12   4      344.17      346.19     19.40 o 
  -6  12   4      963.45      993.32     32.93 o 
  -5  12   4        5.62       40.57      6.20 o 
  -4  12   4      973.26      929.76     35.06 o 
  -3  12   4     2259.01     2259.29     38.95 o 
  -2  12   4        7.16       24.62      5.29 o 
  -1  12   4      363.88      409.72     15.07 o 
   0  12   4     1569.45     1463.23     30.13 o 
   1  12   4        6.25       15.69      7.07 o 
   2  12   4     1277.69     1202.58     32.51 o 
   3  12   4      817.00      736.39     30.57 o 
   4  12   4       55.48       76.70     14.46 o 
   5  12   4      489.09      515.05     44.37 o 
  -7  13   4      185.33      247.55     17.39 o 
  -6  13   4      271.25      350.96     20.93 o 
  -5  13   4     2470.72     2448.78     53.18 o 
  -4  13   4      903.89      884.34     29.12 o 
  -3  13   4      621.57      653.18     28.57 o 
  -2  13   4     3511.22     3376.85     49.63 o 
  -1  13   4     1071.00     1061.88     24.51 o 
   0  13   4     2842.38     2681.43     50.76 o 
   1  13   4     4042.08     3946.12     63.62 o 
   2  13   4      198.14      265.61     16.81 o 
   3  13   4     1329.44     1302.18     43.69 o 
   4  13   4     1229.07     1150.37     51.88 o 
   5  13   4        5.67       56.81     12.31 o 
  -6  14   4      153.72      168.76     18.64 o 
  -5  14   4        4.52       29.83      4.28 o 
  -4  14   4       61.32       97.16     12.55 o 
  -3  14   4      178.32      205.19     18.62 o 
  -2  14   4      692.19      645.36     27.75 o 
  -1  14   4      279.09      281.55     19.99 o 
   0  14   4      104.40      120.08     15.02 o 
   1  14   4        0.95       19.66      5.64 o 
   2  14   4        2.82       19.06      4.79 o 
   3  14   4      103.41      107.40     14.09 o 
   4  14   4       15.62       78.60     12.70 o 
   5  14   4       26.28       83.49     10.70 o 
  -6  15   4      421.26      564.19     31.16 o 
  -5  15   4     1817.80     1724.94     54.73 o 
  -4  15   4      407.78      467.87     28.95 o 
  -3  15   4      656.71      675.07     31.52 o 
  -2  15   4     3855.34     3746.63     74.17 o 
  -1  15   4      181.64      212.69     15.90 o 
   0  15   4     1721.85     1552.03     47.91 o 
   1  15   4     2925.42     2875.56     56.77 o 
   2  15   4      143.45      181.11     14.73 o 
   3  15   4      947.38      959.31     38.10 o 
   4  15   4      846.93      905.02     46.24 o 
  -5  16   4        8.22       41.92      5.95 o 
  -4  16   4      981.71      996.44     40.73 o 
  -3  16   4      664.42      654.07     38.48 o 
  -2  16   4       31.92       60.39     10.37 o 
  -1  16   4      884.59      827.02     32.72 o 
   0  16   4      774.05      751.80     28.51 o 
   1  16   4      186.69      187.37     15.63 o 
   2  16   4      906.41      840.51     30.10 o 
   3  16   4      419.53      552.56     32.87 o 
   4  16   4      470.23      507.85     34.16 o 
  -5  17   4      445.84      578.17     38.43 o 
  -4  17   4        0.94       42.33      8.39 o 
  -3  17   4      349.44      446.34     60.04 o 
  -2  17   4      978.99      991.24     33.56 o 
  -1  17   4      361.58      383.59     21.97 o 
   0  17   4      569.35      592.73     26.25 o 
   1  17   4      933.14      864.96     31.68 o 
   2  17   4       36.89       81.04     10.17 o 
   3  17   4      559.17      664.81     30.72 o 
  -4  18   4     2728.09     2609.87     88.26 o 
  -3  18   4     1766.45     1705.41     68.44 o 
  -2  18   4      209.49      239.77     18.26 o 
  -1  18   4     1810.30     1772.03     47.53 o 
   0  18   4     1549.18     1537.59     44.06 o 
   1  18   4       24.53       61.90      7.20 o 
   2  18   4     2531.55     2521.61     58.49 o 
  -3  19   4        1.40       39.91     10.03 o 
  -2  19   4       63.00       97.50     11.71 o 
  -1  19   4        8.80       57.98     15.82 o 
   0  19   4       89.05      108.37     14.34 o 
   1  19   4       86.60      131.73     11.94 o 
  -9   1   5       79.58      128.46     11.86 o 
  -8   1   5     1201.32     1184.30     36.87 o 
  -7   1   5     2588.24     2462.37     51.86 o 
  -6   1   5       30.11       35.90      6.82 o 
  -5   1   5     6089.38     5947.41     76.51 o 
  -4   1   5     8385.19     8101.40    101.09 o 
  -3   1   5      203.21      231.09      8.97 o 
  -2   1   5     8175.25     8141.58     60.06 o 
  -1   1   5     6853.53     6799.20     53.12 o 
   0   1   5       19.24       29.04      4.01 o 
   1   1   5    14391.65    14585.60    113.41 o 
   2   1   5     1003.60      873.47     24.65 o 
   3   1   5        1.19       -2.98      9.13 o 
   4   1   5      665.14      629.89     24.20 o 
   5   1   5      941.57      903.56     30.57 o 
   6   1   5      159.01      182.37     15.90 o 
   7   1   5     1074.84     1023.00     39.11 o 
  -9   2   5      333.67      415.31     23.09 o 
  -8   2   5       65.33       86.71      9.80 o 
  -7   2   5      159.86      225.66     16.40 o 
  -6   2   5     2964.29     2889.04     53.57 o 
  -5   2   5     4197.47     3968.60     60.32 o 
  -4   2   5     1642.96     1692.73     27.26 o 
  -3   2   5     1247.03     1041.38     18.68 o 
  -2   2   5        1.35        1.69      2.55 o 
  -1   2   5     3638.05     3823.56     36.16 o 
   0   2   5     9239.32     9635.14     69.67 o 
   1   2   5     1610.38     1625.31     20.10 o 
   2   2   5     3470.17     3479.84     51.40 o 
   3   2   5     2339.48     2260.46     43.86 o 
   4   2   5        1.30        2.69      4.96 o 
   5   2   5      355.08      394.70     21.82 o 
   6   2   5      502.46      552.01     25.67 o 
   7   2   5        0.86       55.26      8.03 o 
  -9   3   5        7.28       58.72      5.37 o 
  -8   3   5      212.69      269.93     18.31 o 
  -7   3   5     1288.05     1284.17     36.61 o 
  -6   3   5      478.06      498.02     21.47 o 
  -5   3   5      828.61      828.53     20.43 o 
  -4   3   5     1640.55     1568.79     27.20 o 
  -3   3   5       12.59       18.69      4.54 o 
  -2   3   5     1299.63     1301.38     18.83 o 
  -1   3   5     7489.18     7928.17     67.47 o 
   0   3   5      108.88      138.17      7.85 o 
   1   3   5      937.95      933.82     16.67 o 
   2   3   5      302.32      279.21     18.58 o 
   3   3   5      704.38      624.03     24.68 o 
   4   3   5      492.97      480.66     21.82 o 
   5   3   5      433.59      438.39     22.99 o 
   6   3   5        2.28       32.30      7.73 o 
  -9   4   5     1047.54     1047.90     35.80 o 
  -8   4   5      405.80      436.77     22.29 o 
  -7   4   5       69.89      104.40     12.16 o 
  -6   4   5     7172.56     7212.93     92.78 o 
  -5   4   5     2915.69     2551.08     94.86 o 
  -4   4   5     4680.56     4740.36     53.41 o 
  -3   4   5     8162.53     8366.42     68.68 o 
  -2   4   5        6.20       45.71      5.48 o 
  -1   4   5     2210.59     2129.22     29.47 o 
   0   4   5    10468.04    10586.52     84.45 o 
   1   4   5      726.47      736.72     19.39 o 
   2   4   5     3350.38     3148.61     51.77 o 
   3   4   5     2718.11     2402.93    175.92 o 
   4   4   5       25.40       50.65      8.94 o 
   5   4   5      947.99      887.36     30.47 o 
   6   4   5     1401.47     1357.25     40.34 o 
  -8   5   5       72.01      130.41     12.87 o 
  -7   5   5        4.25       29.92      5.49 o 
  -6   5   5      320.38      368.38     19.01 o 
  -5   5   5       40.77       65.90      7.44 o 
  -4   5   5      149.20      146.32     10.09 o 
  -3   5   5      859.43      841.29     19.87 o 
  -2   5   5      533.06      560.97     11.46 o 
  -1   5   5     1060.89     1142.44     19.18 o 
   0   5   5       30.52       29.93      6.35 o 
   1   5   5      546.33      566.11     17.72 o 
   2   5   5       29.42       36.17      8.14 o 
   3   5   5      327.63      327.44     21.08 o 
   4   5   5        0.30       12.71      6.23 o 
   5   5   5      153.02      185.13     15.56 o 
   6   5   5       61.88      100.11     10.83 o 
  -8   6   5      988.53      951.51     33.16 o 
  -7   6   5      385.73      416.51     22.16 o 
  -6   6   5     3140.64     2994.92     55.62 o 
  -5   6   5      764.23      784.19     21.53 o 
  -4   6   5     3126.01     3209.60     44.15 o 
  -3   6   5     5340.72     5417.97     48.82 o 
  -2   6   5     1729.82     1685.21     20.69 o 
  -1   6   5     1835.79     1634.67     23.78 o 
   0   6   5     8273.29     8349.33     67.04 o 
   1   6   5       64.48       74.80      8.50 o 
   2   6   5     1709.00     1638.43     38.92 o 
   3   6   5      350.59      347.95     21.53 o 
   4   6   5       90.69       95.84     12.70 o 
   5   6   5      934.95      850.98     34.67 o 
   6   6   5      895.55      869.11     31.82 o 
  -8   7   5      345.88      436.48     22.20 o 
  -7   7   5      704.54      701.75     27.13 o 
  -6   7   5      292.86      324.19     18.44 o 
  -5   7   5     1466.31     1510.18     30.91 o 
  -4   7   5     1825.02     1773.49     32.26 o 
  -3   7   5      278.35      351.06     10.75 o 
  -2   7   5     5310.06     5385.53     42.69 o 
  -1   7   5     3789.29     3900.41     40.61 o 
   0   7   5       18.86       26.26      5.05 o 
   1   7   5     4241.02     4240.84     44.85 o 
   2   7   5       35.91       61.18      8.39 o 
   3   7   5     1097.43     1036.05     34.30 o 
   4   7   5     2017.95     1779.04     54.74 o 
   5   7   5      767.18      707.64     31.64 o 
   6   7   5       77.23      150.56     14.02 o 
  -8   8   5       75.03      121.98     15.00 o 
  -7   8   5       78.00       83.97     18.02 o 
  -6   8   5     1412.12     1354.97     31.33 o 
  -5   8   5      281.85      336.65     14.75 o 
  -4   8   5        1.75       11.72      4.53 o 
  -3   8   5     1224.94     1265.42     21.49 o 
  -2   8   5      294.02      315.04     10.57 o 
  -1   8   5     2219.29     2223.08     29.66 o 
   0   8   5     3869.40     3810.13     41.65 o 
   1   8   5       21.28       23.40      5.32 o 
   2   8   5       51.46       78.25      7.02 o 
   3   8   5       97.77      109.10     12.74 o 
   4   8   5       46.54       55.10     11.65 o 
   5   8   5      487.96      550.90     28.09 o 
   6   8   5      285.87      338.00     30.40 o 
  -8   9   5     1013.27     1089.54     43.27 o 
  -7   9   5     1841.33     1854.05     56.03 o 
  -6   9   5      139.06      147.31     12.61 o 
  -5   9   5     4685.67     4750.43     71.54 o 
  -4   9   5     1934.26     1763.34     39.48 o 
  -3   9   5       31.76       40.57      8.65 o 
  -2   9   5     3513.86     3430.11     41.40 o 
  -1   9   5     5477.17     5316.37     51.24 o 
   0   9   5     1524.81     1410.06     26.38 o 
   1   9   5     6906.63     6820.51     68.57 o 
   2   9   5     1454.23     1446.12     26.42 o 
   3   9   5      570.26      531.53     24.36 o 
   4   9   5     1653.73     1611.12     54.44 o 
   5   9   5      759.39      765.67     32.76 o 
   6   9   5       36.23      121.98     12.01 o 
  -8  10   5      180.35      248.99     21.79 o 
  -7  10   5      102.84      137.25     15.90 o 
  -6  10   5        5.39       41.88      5.25 o 
  -5  10   5        5.44       32.49      5.51 o 
  -4  10   5      790.18      701.73     36.67 o 
  -3  10   5      912.86      876.21     27.21 o 
  -2  10   5        4.08        7.15      4.39 o 
  -1  10   5      547.35      555.02     18.44 o 
   0  10   5       89.58       89.01     12.17 o 
   1  10   5       38.28       51.52      9.63 o 
   2  10   5      259.15      277.26     12.01 o 
   3  10   5      138.28      160.19     13.20 o 
   4  10   5       29.23       63.50     10.75 o 
   5  10   5       68.03      133.06     14.34 o 
  -7  11   5     2450.23     2461.15     67.71 o 
  -6  11   5       40.14       86.94     12.20 o 
  -5  11   5     3875.91     3578.77     63.42 o 
  -4  11   5     1659.08     1694.18     40.42 o 
  -3  11   5     1153.10     1178.90     40.23 o 
  -2  11   5     4224.26     4111.42     48.43 o 
  -1  11   5     2511.99     2471.66     45.74 o 
   0  11   5      540.57      568.36     21.51 o 
   1  11   5     2573.97     2447.02     40.80 o 
   2  11   5     1577.75     1493.20     31.67 o 
   3  11   5      147.31      179.80     16.54 o 
   4  11   5     1801.05     1763.93     48.93 o 
   5  11   5      876.02      881.86     34.49 o 
  -7  12   5       60.05      105.22     18.12 o 
  -6  12   5     1537.20     1619.80     43.61 o 
  -5  12   5      203.49      319.68     19.11 o 
  -4  12   5      440.24      456.87     21.26 o 
  -3  12   5     2769.92     2597.83     50.56 o 
  -2  12   5     1050.71     1047.29     25.95 o 
  -1  12   5      745.07      746.77     21.08 o 
   0  12   5     6334.23     6120.62     73.91 o 
   1  12   5       33.93       43.84      6.80 o 
   2  12   5     1428.28     1407.57     31.28 o 
   3  12   5      784.20      723.97     39.82 o 
   4  12   5       14.26       62.76     16.86 o 
   5  12   5      567.16      626.17     51.00 o 
  -7  13   5      218.85      253.18     21.82 o 
  -6  13   5        0.22       36.87      5.06 o 
  -5  13   5      368.15      478.88     27.08 o 
  -4  13   5       73.03      103.69     13.84 o 
  -3  13   5      271.32      287.32     17.89 o 
  -2  13   5     2226.07     2279.53     40.82 o 
  -1  13   5     1592.09     1520.12     31.06 o 
   0  13   5      145.74      137.83     12.24 o 
   1  13   5      614.10      611.32     23.56 o 
   2  13   5       18.42       29.99      7.29 o 
   3  13   5      214.66      240.00     25.66 o 
   4  13   5     1055.82      931.33     47.02 o 
  -6  14   5     3070.73     2918.94     62.81 o 
  -5  14   5      881.91      896.10     31.74 o 
  -4  14   5     1581.16     1509.59     45.65 o 
  -3  14   5     3180.36     2944.66    139.54 o 
  -2  14   5     1075.52     1015.38     31.05 o 
  -1  14   5     3145.27     2998.36     64.56 o 
   0  14   5     4768.11     4457.43     71.07 o 
   1  14   5       92.41      110.33     11.80 o 
   2  14   5     1467.95     1494.45     47.03 o 
   3  14   5     1476.42     1489.56     60.51 o 
   4  14   5      244.37      337.88     48.85 o 
  -6  15   5       19.77       58.91     15.50 o 
  -5  15   5      415.78      538.32     29.84 o 
  -4  15   5       26.02       52.59     11.63 o 
  -3  15   5      117.31      124.04     15.29 o 
  -2  15   5       38.35       63.88     10.06 o 
  -1  15   5      268.54      336.61     19.78 o 
   0  15   5       66.86       98.34     11.49 o 
   1  15   5      629.49      585.60     24.27 o 
   2  15   5      149.30      208.73     19.03 o 
   3  15   5       13.41       57.99     10.80 o 
   4  15   5       52.10      157.45     19.22 o 
  -5  16   5      214.48      267.58     45.04 o 
  -4  16   5      780.77      721.30     34.51 o 
  -3  16   5     1546.82     1368.05     58.07 o 
  -2  16   5      858.09      905.97     35.11 o 
  -1  16   5      927.08      887.72     31.10 o 
   0  16   5     2013.47     1870.10     46.80 o 
   1  16   5       34.79       70.89     13.85 o 
   2  16   5      822.22      826.17     35.59 o 
   3  16   5     1032.68     1075.90     80.59 o 
  -5  17   5     1755.63     1825.39    111.09 o 
  -4  17   5     1968.65     2096.14     86.98 o 
  -3  17   5        5.02       43.71     15.20 o 
  -2  17   5     1508.76     1497.28     57.37 o 
  -1  17   5     1610.79     1595.62     43.83 o 
   0  17   5        0.91       28.62      5.21 o 
   1  17   5     1812.72     1693.72     45.78 o 
   2  17   5      804.59      858.98     36.43 o 
  -4  18   5       40.69       55.63      9.76 o 
  -3  18   5      325.12      370.55     32.28 o 
  -2  18   5        2.06       30.25      8.10 o 
  -1  18   5       48.93       94.96     10.34 o 
   0  18   5       67.48      118.88     12.06 o 
   1  18   5       99.66      130.39     11.71 o 
   2  18   5       56.52      108.09     10.95 o 
  -2  19   5      901.32      918.85     53.70 o 
  -1  19   5     1512.29     1575.12     45.53 o 
   0  19   5       45.22       88.04      8.72 o 
  -9   0   6     1039.36     1004.29     49.85 o 
  -8   0   6     1996.24     1941.62     69.32 o 
  -7   0   6        4.14       24.17     12.48 o 
  -6   0   6     2420.60     2359.53     68.70 o 
  -5   0   6     1303.43     1122.13     59.13 o 
  -4   0   6      268.92      254.67     22.36 o 
  -3   0   6     4852.14     4929.06     55.23 o 
  -2   0   6     3830.98     3801.61     53.02 o 
  -1   0   6      383.74      321.81     14.83 o 
   0   0   6     7502.45     7487.38     84.51 o 
   1   0   6     4037.49     3916.30     77.70 o 
   2   0   6       49.16       25.22     10.92 o 
   3   0   6     1988.63     1958.63     60.12 o 
   4   0   6     2338.07     2176.99     67.97 o 
   5   0   6      359.42      388.25     52.80 o 
   6   0   6     1576.10     1405.21     84.46 o 
  -9   1   6        2.47       46.13      7.70 o 
  -8   1   6       18.72       51.24      9.58 o 
  -7   1   6      645.63      621.76     25.49 o 
  -6   1   6      204.34      213.93     15.51 o 
  -5   1   6      122.35      114.28     11.80 o 
  -4   1   6      547.47      533.54     16.56 o 
  -3   1   6      122.54      150.44      6.10 o 
  -2   1   6      253.38      263.04      9.32 o 
  -1   1   6     1464.78     1489.37     22.10 o 
   0   1   6       27.75       53.61      6.53 o 
   1   1   6      357.13      452.57     27.26 o 
   2   1   6      904.51      847.85     35.33 o 
   3   1   6      162.72      166.31     14.22 o 
   4   1   6      107.68      120.87     12.94 o 
   5   1   6      289.07      290.96     19.43 o 
   6   1   6        2.09       53.29     10.43 o 
  -9   2   6      502.71      534.96     25.47 o 
  -8   2   6     1078.36     1013.83     34.61 o 
  -7   2   6       14.18       28.56      5.36 o 
  -6   2   6     1917.77     1780.97     41.58 o 
  -5   2   6      743.71      701.92     24.54 o 
  -4   2   6       31.58       50.89      9.60 o 
  -3   2   6     3520.65     3382.65     30.19 o 
  -2   2   6     5263.69     5467.14     51.79 o 
  -1   2   6      129.88      139.97      7.81 o 
   0   2   6     7016.89     7066.38     58.02 o 
   1   2   6     2325.92     2333.05     32.27 o 
   2   2   6      602.00      557.43     21.41 o 
   3   2   6     1405.14     1318.14     34.32 o 
   4   2   6     1181.59     1091.34     33.28 o 
   5   2   6       55.05       95.00     11.91 o 
   6   2   6     1290.55     1197.57     38.95 o 
  -9   3   6      385.64      455.41     23.74 o 
  -8   3   6      227.47      267.94     18.73 o 
  -7   3   6     1463.12     1349.48     42.92 o 
  -6   3   6     2425.01     2265.43     78.01 o 
  -5   3   6     1393.10     1385.23     34.87 o 
  -4   3   6     5352.70     5251.94     56.96 o 
  -3   3   6      519.29      490.90      9.82 o 
  -2   3   6      386.97      332.00     10.48 o 
  -1   3   6     3766.94     3574.06     37.59 o 
   0   3   6      471.43      458.79     12.35 o 
   1   3   6     1337.89     1302.93     24.17 o 
   2   3   6     4709.81     4694.40     70.69 o 
   3   3   6      642.09      649.18     31.56 o 
   4   3   6     2474.41     2165.43     48.15 o 
   5   3   6      781.12      813.87     34.62 o 
   6   3   6        6.72       58.02      6.94 o 
  -8   4   6        7.83       43.33      6.17 o 
  -7   4   6       20.38       43.64      6.60 o 
  -6   4   6      362.91      425.42     21.47 o 
  -5   4   6     1124.45     1061.66     30.33 o 
  -4   4   6      644.71      632.55     18.21 o 
  -3   4   6      116.32      166.33      8.36 o 
  -2   4   6     1139.57     1184.99     19.92 o 
  -1   4   6       59.57       51.76      6.77 o 
   0   4   6      635.24      614.03     15.95 o 
   1   4   6        1.44       16.53      8.79 o 
   2   4   6        0.37        5.86      6.92 o 
   3   4   6     1982.34     1861.50     41.41 o 
   4   4   6      272.28      271.30     18.16 o 
   5   4   6       88.25      114.55     13.72 o 
   6   4   6       60.83       85.09      9.67 o 
  -8   5   6       70.14       94.80     10.84 o 
  -7   5   6     2988.30     2894.83     68.95 o 
  -6   5   6      192.11      252.39     16.66 o 
  -5   5   6     3187.58     3151.82     45.67 o 
  -4   5   6     6086.97     5962.71     64.59 o 
  -3   5   6     3545.95     3553.82     35.11 o 
  -2   5   6     1035.52      941.78     21.15 o 
  -1   5   6     5619.76     5331.56     55.93 o 
   0   5   6     1607.38     1708.51     28.12 o 
   1   5   6     3330.71     3286.20     48.10 o 
   2   5   6     4841.60     4342.21    161.45 o 
   3   5   6     1248.02     1187.63     45.92 o 
   4   5   6      361.91      410.84     23.33 o 
   5   5   6     2150.98     1954.67     48.60 o 
   6   5   6        0.86       62.47      6.98 o 
  -8   6   6      432.70      501.92     24.45 o 
  -7   6   6       15.83       38.97      6.26 o 
  -6   6   6      204.18      252.14     16.64 o 
  -5   6   6      801.83      763.92     23.16 o 
  -4   6   6       87.16       89.52     10.48 o 
  -3   6   6     1184.53     1122.28     22.62 o 
  -2   6   6     2141.05     2115.11     33.10 o 
  -1   6   6       63.53       79.83      7.96 o 
   0   6   6     1315.50     1288.98     24.91 o 
   1   6   6      427.27      444.51     17.36 o 
   2   6   6        2.83       11.53      6.74 o 
   3   6   6      223.51      279.30     20.08 o 
   4   6   6      118.90      183.45     17.52 o 
   5   6   6       16.09       45.82      7.54 o 
   6   6   6      154.49      206.59     16.41 o 
  -8   7   6        4.92       45.55      9.22 o 
  -7   7   6     1790.77     1750.62     45.13 o 
  -6   7   6      266.97      347.53     19.38 o 
  -5   7   6     1073.92      993.96     34.20 o 
  -4   7   6     2272.95     2203.19     62.72 o 
  -3   7   6      663.36      725.77     18.44 o 
  -2   7   6      265.91      303.19     11.34 o 
  -1   7   6     7892.86     7823.64     66.88 o 
   0   7   6      617.43      646.37     18.16 o 
   1   7   6     1010.48      973.14     32.50 o 
   2   7   6     1925.50     1893.52     46.38 o 
   3   7   6      892.17      780.24     30.87 o 
   4   7   6      288.66      338.71     23.20 o 
   5   7   6     1143.89     1114.64     36.33 o 
   6   7   6       14.61       73.31     12.74 o 
  -8   8   6     1767.69     1801.18     57.96 o 
  -7   8   6      132.56      165.09     17.56 o 
  -6   8   6     2236.39     2182.63     58.31 o 
  -5   8   6     2440.31     2338.93     40.86 o 
  -4   8   6       19.87       22.48      4.76 o 
  -3   8   6     3324.14     3202.27     65.83 o 
  -2   8   6    10065.41     9826.27     68.23 o 
  -1   8   6      280.42      279.78     11.73 o 
   0   8   6     3738.81     3622.07     42.39 o 
   1   8   6     1310.48     1295.69     26.38 o 
   2   8   6      633.57      574.66     24.96 o 
   3   8   6     2074.00     2019.07     61.89 o 
   4   8   6     1861.76     1796.04     51.36 o 
   5   8   6        0.17       55.42      7.63 o 
  -8   9   6       21.54       48.42      6.94 o 
  -7   9   6       15.29       42.27      7.13 o 
  -6   9   6       12.52       38.51      7.60 o 
  -5   9   6        3.22       27.07      7.07 o 
  -4   9   6      143.57      160.37     13.29 o 
  -3   9   6      566.28      583.10     22.30 o 
  -2   9   6       36.30       56.16      7.32 o 
  -1   9   6      262.08      286.35     12.07 o 
   0   9   6       20.62       24.87      5.63 o 
   1   9   6      615.97      664.14     18.40 o 
   2   9   6        1.39       26.33      8.09 o 
   3   9   6       38.98       56.77      9.35 o 
   4   9   6        2.01       39.25      7.82 o 
   5   9   6       10.70       54.99     12.19 o 
  -7  10   6      197.96      227.89     20.64 o 
  -6  10   6     2495.54     2534.50     65.67 o 
  -5  10   6     3435.30     3362.40     69.86 o 
  -4  10   6      368.87      376.67     18.65 o 
  -3  10   6     1120.23     1069.17     45.81 o 
  -2  10   6     4745.55     4558.09     59.20 o 
  -1  10   6      197.04      205.67     13.07 o 
   0  10   6     3635.10     3573.76     56.50 o 
   1  10   6      830.94      832.26     20.06 o 
   2  10   6       46.35       65.48      8.43 o 
   3  10   6     3132.01     3026.25     65.35 o 
   4  10   6     1861.72     1863.72     52.83 o 
   5  10   6        5.81       58.31      9.95 o 
  -7  11   6     1066.69     1084.15     43.88 o 
  -6  11   6      539.48      588.77     24.20 o 
  -5  11   6      128.08      215.07     19.03 o 
  -4  11   6      412.43      465.69     21.43 o 
  -3  11   6      382.19      392.98     19.04 o 
  -2  11   6     1849.56     1811.57     31.48 o 
  -1  11   6     2179.94     2056.70     48.07 o 
   0  11   6     1508.40     1489.47     35.52 o 
   1  11   6      773.28      717.79     33.24 o 
   2  11   6      296.35      316.72     21.74 o 
   3  11   6        9.45       30.25      8.15 o 
   4  11   6      287.60      328.37     28.09 o 
   5  11   6      495.02      611.39     33.28 o 
  -7  12   6      222.03      282.53     23.39 o 
  -6  12   6     1093.76     1105.34     43.00 o 
  -5  12   6      474.15      523.22     23.82 o 
  -4  12   6        3.69       22.34      4.63 o 
  -3  12   6      776.69      790.69     27.11 o 
  -2  12   6      942.37      948.82     22.85 o 
  -1  12   6       79.43       76.36      8.78 o 
   0  12   6      644.58      710.89     24.75 o 
   1  12   6     1270.73     1220.25     29.37 o 
   2  12   6        0.13       23.09      5.33 o 
   3  12   6      403.15      419.89     27.67 o 
   4  12   6      685.73      773.85     60.63 o 
  -6  13   6      934.43      874.25     31.77 o 
  -5  13   6      439.07      522.76     24.20 o 
  -4  13   6     1466.75     1455.62     39.86 o 
  -3  13   6      765.00      811.88     28.12 o 
  -2  13   6      420.83      427.76     19.39 o 
  -1  13   6     7066.58     6778.51     77.06 o 
   0  13   6      193.81      225.71     13.28 o 
   1  13   6     1777.20     1776.82     42.05 o 
   2  13   6     1151.10     1089.36     49.70 o 
   3  13   6      203.17      249.69     26.19 o 
   4  13   6      579.99      621.97     53.50 o 
  -6  14   6      147.75      261.70     18.22 o 
  -5  14   6       29.58       72.57     12.51 o 
  -4  14   6       35.82       63.63      8.33 o 
  -3  14   6      236.17      288.75     18.37 o 
  -2  14   6      265.19      341.76     18.58 o 
  -1  14   6      377.29      378.25     26.91 o 
   0  14   6      107.20      115.66     11.79 o 
   1  14   6        2.11       28.28      5.03 o 
   2  14   6        2.82       53.76     10.52 o 
   3  14   6       22.68      107.11     29.83 o 
  -6  15   6      255.15      362.81     25.91 o 
  -5  15   6      893.41      925.10     39.57 o 
  -4  15   6     1678.34     1615.34     52.59 o 
  -3  15   6      826.44      822.00     35.89 o 
  -2  15   6       98.36      134.88     19.27 o 
  -1  15   6     2952.45     2881.78     66.55 o 
   0  15   6       87.35      106.51     11.36 o 
   1  15   6      859.57      812.70     28.97 o 
   2  15   6     1207.83     1294.02     56.21 o 
   3  15   6      227.49      324.76     29.96 o 
  -5  16   6      959.24      995.68     41.82 o 
  -4  16   6        1.22       48.37      9.47 o 
  -3  16   6       73.61      112.98     14.31 o 
  -2  16   6      402.27      494.11     36.52 o 
  -1  16   6      300.43      306.97     19.68 o 
   0  16   6     2500.50     2165.33     51.01 o 
   1  16   6      437.75      515.05     28.49 o 
   2  16   6       10.31       69.54     11.03 o 
  -4  17   6      504.99      557.23     55.19 o 
  -3  17   6      313.30      370.10     32.42 o 
  -2  17   6       69.26      117.21     17.42 o 
  -1  17   6     1076.15     1092.25     35.64 o 
   0  17   6      144.83      196.96     15.69 o 
   1  17   6      154.14      229.98     19.27 o 
   2  17   6      381.45      483.09     63.82 o 
  -3  18   6     2258.56     2234.07     80.99 o 
  -2  18   6     1332.80     1348.97     49.62 o 
  -1  18   6       16.47       73.26     20.00 o 
   0  18   6     2120.91     2074.45     52.07 o 
   1  18   6     1541.43     1461.31     50.32 o 
  -9   1   7     1556.80     1550.78     45.92 o 
  -8   1   7      179.70      198.81     16.54 o 
  -7   1   7     3355.37     3104.71     61.58 o 
  -6   1   7     4229.33     4079.83     67.81 o 
  -5   1   7      990.19      914.06     28.96 o 
  -4   1   7      397.97      399.33     20.20 o 
  -3   1   7     8612.59     8572.99     60.43 o 
  -2   1   7      324.77      361.93     11.62 o 
  -1   1   7    11949.09    12294.27     90.57 o 
   0   1   7     7038.04     7259.56     61.54 o 
   1   1   7      274.39      294.58     16.84 o 
   2   1   7     1432.28     1416.28     35.03 o 
   3   1   7     1441.69     1251.81     34.81 o 
   4   1   7        2.26       19.70      6.46 o 
   5   1   7     1125.58     1065.48     35.98 o 
   6   1   7      340.40      372.93     24.08 o 
  -9   2   7       40.14       87.71     13.35 o 
  -8   2   7      681.95      711.09     35.65 o 
  -7   2   7      462.05      452.40     23.72 o 
  -6   2   7      394.05      419.23     21.01 o 
  -5   2   7     4372.81     4219.59     78.97 o 
  -4   2   7     4518.89     4320.13     63.29 o 
  -3   2   7      218.11      245.25      8.20 o 
  -2   2   7     3069.91     3086.42     35.63 o 
  -1   2   7      214.62      219.51     10.38 o 
   0   2   7     2388.23     2497.93     31.37 o 
   1   2   7     1939.62     1901.61     39.20 o 
   2   2   7     1447.77     1406.92     35.11 o 
   3   2   7      784.96      742.08     26.83 o 
   4   2   7      295.08      323.16     20.49 o 
   5   2   7       48.73       88.61     11.14 o 
   6   2   7      170.30      242.56     25.03 o 
  -8   3   7      186.42      222.19     19.76 o 
  -7   3   7      490.04      496.96     24.25 o 
  -6   3   7     1229.10     1144.82     33.95 o 
  -5   3   7      345.91      352.07     19.88 o 
  -4   3   7     1457.23     1481.70     37.01 o 
  -3   3   7     2588.41     2538.45     36.78 o 
  -2   3   7      293.33      307.51     11.40 o 
  -1   3   7     4525.56     4631.56     46.83 o 
   0   3   7     1186.90     1091.12     20.25 o 
   1   3   7       15.20       29.13      7.87 o 
   2   3   7      355.23      418.31     20.07 o 
   3   3   7      104.88      120.00     12.59 o 
   4   3   7      269.61      303.05     19.73 o 
   5   3   7      379.42      416.20     23.76 o 
  -8   4   7     2152.06     2153.00     53.41 o 
  -7   4   7     1331.77     1254.51     37.94 o 
  -6   4   7      529.74      540.62     22.98 o 
  -5   4   7     4773.81     4487.56     68.54 o 
  -4   4   7     1983.05     1839.25     81.54 o 
  -3   4   7     1157.55     1190.07     21.72 o 
  -2   4   7    10134.45    10076.62     79.34 o 
  -1   4   7      778.78      810.24     18.12 o 
   0   4   7      675.32      646.83     16.80 o 
   1   4   7     4129.77     3796.19    123.50 o 
   2   4   7      745.62      715.99     24.63 o 
   3   4   7     1515.06     1424.45     37.67 o 
   4   4   7     2744.28     2447.38     53.82 o 
   5   4   7        7.68       43.22      6.25 o 
  -8   5   7       18.14       52.21      6.64 o 
  -7   5   7      126.55      149.33     13.99 o 
  -6   5   7      323.46      302.47     18.64 o 
  -5   5   7       38.84       63.82      9.78 o 
  -4   5   7        7.84       17.53      5.17 o 
  -3   5   7      585.93      605.39     15.94 o 
  -2   5   7       76.92       86.08      7.16 o 
  -1   5   7      356.11      394.24     14.99 o 
   0   5   7       22.61       29.56      8.33 o 
   1   5   7       79.49       85.07     13.50 o 
   2   5   7      270.23      258.52     16.22 o 
   3   5   7       54.46       80.97     10.32 o 
   4   5   7      189.07      238.18     18.01 o 
   5   5   7        9.96       50.12      6.79 o 
  -8   6   7      971.25      971.97     34.54 o 
  -7   6   7     1217.44     1158.34     36.57 o 
  -6   6   7      677.10      660.17     25.53 o 
  -5   6   7     1506.56     1486.07     50.46 o 
  -4   6   7     1589.26     1592.86     31.59 o 
  -3   6   7      737.34      739.69     17.72 o 
  -2   6   7     6818.72     6792.32     69.85 o 
  -1   6   7      892.55      902.61     22.22 o 
   0   6   7     3282.50     3168.57     43.10 o 
   1   6   7     2721.19     2784.11     57.02 o 
   2   6   7      467.31      470.15     23.78 o 
   3   6   7      634.13      650.89     25.45 o 
   4   6   7     1286.24     1223.87     37.32 o 
   5   6   7       80.48      110.49     11.53 o 
  -8   7   7      230.86      305.64     27.39 o 
  -7   7   7      426.90      488.59     23.84 o 
  -6   7   7      500.35      527.75     24.03 o 
  -5   7   7       79.07      112.62      9.51 o 
  -4   7   7     1786.26     1797.02     34.26 o 
  -3   7   7     5559.58     5026.77    135.46 o 
  -2   7   7        0.30        7.31      7.05 o 
  -1   7   7     2922.92     2884.48     41.75 o 
   0   7   7      458.93      453.11     15.97 o 
   1   7   7      754.78      762.03     28.25 o 
   2   7   7     2098.28     2008.32     50.64 o 
   3   7   7      687.81      704.13     30.66 o 
   4   7   7      282.09      310.58     22.94 o 
   5   7   7      630.93      652.46     28.07 o 
  -8   8   7      135.48      165.29     21.96 o 
  -7   8   7      456.46      504.66     30.31 o 
  -6   8   7      284.25      296.20     22.50 o 
  -5   8   7     1297.02     1285.61     34.84 o 
  -4   8   7      719.26      709.92     31.32 o 
  -3   8   7       15.87       28.77      4.93 o 
  -2   8   7     1021.44      989.82     28.92 o 
  -1   8   7        9.17        8.21      5.05 o 
   0   8   7     2074.32     2031.14     56.21 o 
   1   8   7     2534.60     2514.47     60.54 o 
   2   8   7      160.99      180.88     18.11 o 
   3   8   7       31.05       46.10      8.79 o 
   4   8   7       42.76       77.58     11.23 o 
   5   8   7       34.71       75.27     15.46 o 
  -8   9   7       17.68       49.63      6.61 o 
  -7   9   7     1172.37     1145.44     44.42 o 
  -6   9   7     1897.37     1877.83     56.00 o 
  -5   9   7        0.93       28.84      6.72 o 
  -4   9   7     3035.18     2894.94     53.82 o 
  -3   9   7     4516.01     4391.00     59.32 o 
  -2   9   7      262.54      291.61     15.24 o 
  -1   9   7     6364.17     6054.23    119.39 o 
   0   9   7     1159.95     1194.59     26.60 o 
   1   9   7      727.87      699.02     47.66 o 
   2   9   7     2106.27     2060.00     52.02 o 
   3   9   7     1510.08     1515.78     76.67 o 
   4   9   7      356.26      427.29     26.46 o 
   5   9   7     1168.45     1179.35     38.79 o 
  -7  10   7      180.93      247.64     22.04 o 
  -6  10   7      104.07      145.73     17.18 o 
  -5  10   7        2.88       16.91      3.99 o 
  -4  10   7       11.41       23.72      5.70 o 
  -3  10   7      403.32      432.91     17.49 o 
  -2  10   7       33.00       48.60      5.37 o 
  -1  10   7       10.18       16.34      4.35 o 
   0  10   7       55.38       75.48      9.37 o 
   1  10   7      153.90      183.67     15.72 o 
   2  10   7       50.94       81.94     11.02 o 
   3  10   7      246.87      272.77     21.12 o 
   4  10   7      186.40      259.02     20.44 o 
  -7  11   7     1256.61     1325.89     49.80 o 
  -6  11   7     2890.37     2869.03     72.98 o 
  -5  11   7        0.73       33.97      5.99 o 
  -4  11   7     2015.94     1932.63     45.06 o 
  -3  11   7     1246.08     1245.02     34.53 o 
  -2  11   7        3.30       15.87      4.13 o 
  -1  11   7     2763.76     2625.43     44.01 o 
   0  11   7     2183.69     2113.39     44.32 o 
   1  11   7        6.26       32.78      5.38 o 
   2  11   7     1893.28     1829.28     63.56 o 
   3  11   7     1414.87     1423.90     57.11 o 
   4  11   7      156.10      237.55     24.28 o 
  -7  12   7      835.57      924.27     49.91 o 
  -6  12   7      126.42      141.26     16.83 o 
  -5  12   7     1337.76     1369.44     39.46 o 
  -4  12   7      845.32      814.11     29.02 o 
  -3  12   7      127.68      157.18     13.53 o 
  -2  12   7     4502.40     4421.70     61.90 o 
  -1  12   7      161.04      222.30     13.23 o 
   0  12   7     2044.87     1875.23     42.70 o 
   1  12   7     2307.62     2218.11     47.82 o 
   2  12   7       57.55       82.23     14.29 o 
   3  12   7       79.95      154.90     25.01 o 
   4  12   7      709.62      762.52     61.40 o 
  -6  13   7      529.52      593.07     33.36 o 
  -5  13   7        6.27       34.92      6.74 o 
  -4  13   7      223.22      296.32     18.95 o 
  -3  13   7      797.68      772.00     27.81 o 
  -2  13   7       94.54      120.45     10.43 o 
  -1  13   7      769.49      830.26     32.17 o 
   0  13   7      655.13      609.03     20.65 o 
   1  13   7       64.12       92.69      9.62 o 
   2  13   7      343.26      474.63     51.46 o 
   3  13   7      123.93      204.32     35.58 o 
  -6  14   7      459.48      506.44     31.61 o 
  -5  14   7     2266.86     2059.83     51.51 o 
  -4  14   7     1000.65     1095.77     35.44 o 
  -3  14   7      570.55      563.52     28.86 o 
  -2  14   7     4757.88     4487.30     64.84 o 
  -1  14   7     1985.56     1881.78     38.44 o 
   0  14   7     1235.59     1186.31     35.07 o 
   1  14   7     1391.32     1334.72     44.84 o 
   2  14   7      293.27      379.09     32.17 o 
   3  14   7      751.85      728.55     59.62 o 
  -5  15   7        1.24       42.70     13.93 o 
  -4  15   7       39.05      110.26     13.97 o 
  -3  15   7      273.70      360.71     25.59 o 
  -2  15   7      157.78      236.13     38.70 o 
  -1  15   7      321.31      355.43     23.35 o 
   0  15   7      210.96      246.56     17.11 o 
   1  15   7        0.72       56.99      9.89 o 
   2  15   7        0.65       62.93     13.12 o 
  -5  16   7     1573.87     1543.93    100.38 o 
  -4  16   7      578.82      612.90     31.90 o 
  -3  16   7       60.71       82.17     10.45 o 
  -2  16   7     2860.41     2709.98     86.14 o 
  -1  16   7      819.21      778.95     28.60 o 
   0  16   7      641.30      680.21     26.63 o 
   1  16   7      532.59      635.93     30.11 o 
  -4  17   7     1252.22     1335.08     49.56 o 
  -3  17   7     1739.88     1672.56     67.86 o 
  -2  17   7       16.79       76.75     15.24 o 
  -1  17   7     1178.35     1179.62     52.00 o 
   0  17   7     1314.23     1334.03     39.51 o 
  -2  18   7       81.67      102.02     11.91 o 
  -1  18   7       13.46       76.09     20.11 o 
  -8   0   8     3684.79     3624.72    102.96 o 
  -7   0   8     2500.22     2374.62     76.75 o 
  -6   0   8       19.41       31.83     10.52 o 
  -5   0   8      462.51      458.33     31.04 o 
  -4   0   8     1113.98     1066.21     35.25 o 
  -3   0   8       52.21       77.22     10.50 o 
  -2   0   8    10112.91     9775.37    111.74 o 
  -1   0   8     2135.74     2101.02     43.28 o 
   0   0   8       14.04       37.78     16.24 o 
   1   0   8     2298.59     2320.68     64.82 o 
   2   0   8     2930.28     2794.96     75.37 o 
   3   0   8      135.36      141.12     19.25 o 
   4   0   8     3088.51     2820.42     85.68 o 
   5   0   8      963.97      878.38     59.66 o 
  -8   1   8      188.90      253.16     18.58 o 
  -7   1   8       96.81      118.74     12.66 o 
  -6   1   8      139.15      150.83     14.50 o 
  -5   1   8      245.04      267.17     17.84 o 
  -4   1   8      109.17      108.26     10.02 o 
  -3   1   8     2466.92     2330.79     27.73 o 
  -2   1   8        6.57       17.91      5.12 o 
  -1   1   8      363.54      370.09     13.15 o 
   0   1   8      241.14      246.63     15.46 o 
   1   1   8       12.11       23.69      6.35 o 
   2   1   8       76.40      130.72     12.28 o 
   3   1   8      319.53      328.13     19.89 o 
   4   1   8        0.03       26.96      6.27 o 
   5   1   8       48.90       96.77     10.61 o 
  -8   2   8      942.79      855.34     32.53 o 
  -7   2   8     1838.44     1690.20     45.04 o 
  -6   2   8       24.99       27.73      6.87 o 
  -5   2   8      120.70      132.05     13.53 o 
  -4   2   8     3463.09     3355.54     45.98 o 
  -3   2   8       10.50       17.59      5.19 o 
  -2   2   8     6361.21     6426.80     60.00 o 
  -1   2   8     1931.04     1906.07     29.18 o 
   0   2   8        7.07        9.23      5.95 o 
   1   2   8      775.28      753.91     25.09 o 
   2   2   8      921.09      924.43     29.33 o 
   3   2   8      111.90      133.09     13.07 o 
   4   2   8     1018.03      978.90     34.27 o 
   5   2   8      946.34      844.33     32.25 o 
  -8   3   8     1013.13     1054.27     36.41 o 
  -7   3   8      480.04      535.34     26.23 o 
  -6   3   8     2139.56     1985.32     47.17 o 
  -5   3   8     1130.79     1080.12     32.56 o 
  -4   3   8     1341.84     1322.01     31.01 o 
  -3   3   8     5257.52     5094.67     50.80 o 
  -2   3   8      980.19      962.04     28.88 o 
  -1   3   8     1211.85     1098.21     22.10 o 
   0   3   8     1593.49     1458.18     34.23 o 
   1   3   8     1345.52     1330.99     38.90 o 
   2   3   8      434.12      461.08     20.80 o 
   3   3   8     3449.27     3152.85     60.98 o 
   4   3   8       36.14       53.65      7.58 o 
   5   3   8      390.29      457.51     25.16 o 
  -8   4   8       35.26       63.15      8.29 o 
  -7   4   8       76.18       95.69     11.59 o 
  -6   4   8      139.00      156.74     14.70 o 
  -5   4   8     1021.73      879.72     29.48 o 
  -4   4   8       48.81       73.23      9.28 o 
  -3   4   8      236.51      265.94     12.10 o 
  -2   4   8       74.07      109.68      8.41 o 
  -1   4   8     1240.54     1187.50     23.30 o 
   0   4   8       77.05      110.45     12.05 o 
   1   4   8       30.00       56.54      8.19 o 
   2   4   8        9.92       31.45      6.43 o 
   3   4   8      159.59      175.89     17.01 o 
   4   4   8      315.94      316.49     20.64 o 
   5   4   8        6.47       47.74      6.40 o 
  -8   5   8     1461.56     1449.15     73.98 o 
  -7   5   8      421.91      413.39     23.24 o 
  -6   5   8     2194.05     2116.28     49.25 o 
  -5   5   8     1129.51     1091.28     32.81 o 
  -4   5   8      162.21      205.80     14.33 o 
  -3   5   8     8911.53     8856.65     73.72 o 
  -2   5   8     1583.10     1597.18     27.20 o 
  -1   5   8      522.52      459.38     14.91 o 
   0   5   8     1965.80     1963.94     34.75 o 
   1   5   8     1897.99     1897.47     56.65 o 
   2   5   8      670.41      650.48     24.84 o 
   3   5   8     2872.10     2693.50     56.16 o 
   4   5   8      653.90      594.74     26.38 o 
   5   5   8      418.44      475.88     30.52 o 
  -8   6   8      297.72      424.79     22.59 o 
  -7   6   8      542.84      570.80     26.19 o 
  -6   6   8       22.09       28.87      6.33 o 
  -5   6   8      232.57      272.91     17.79 o 
  -4   6   8     2104.54     2030.70     34.24 o 
  -3   6   8      622.89      534.08     18.79 o 
  -2   6   8      939.44      986.93     21.45 o 
  -1   6   8      358.16      346.61     13.41 o 
   0   6   8      304.81      334.23     14.78 o 
   1   6   8      426.81      421.86     19.50 o 
   2   6   8     1035.93      968.78     30.90 o 
   3   6   8        7.15       36.89      6.22 o 
   4   6   8       18.84       63.52      8.06 o 
  -8   7   8      995.07     1019.41     43.66 o 
  -7   7   8       13.58       38.08      5.66 o 
  -6   7   8     1527.10     1509.64     41.04 o 
  -5   7   8      374.35      382.90     25.22 o 
  -4   7   8      295.87      335.72     15.46 o 
  -3   7   8     2681.23     2725.30     36.49 o 
  -2   7   8     1529.16     1472.22     30.57 o 
  -1   7   8      160.54      170.41     11.34 o 
   0   7   8     1333.24     1315.92     32.58 o 
   1   7   8      279.04      344.79     28.27 o 
   2   7   8      513.96      497.28     25.69 o 
   3   7   8     1935.52     1705.19     44.52 o 
   4   7   8      506.51      495.97     24.88 o 
  -8   8   8     1075.64     1037.69     44.27 o 
  -7   8   8     1459.04     1515.10     52.12 o 
  -6   8   8      108.52      153.64     17.41 o 
  -5   8   8     1573.36     1538.73     48.76 o 
  -4   8   8     5345.60     5047.01     74.24 o 
  -3   8   8      698.66      618.33     16.22 o 
  -2   8   8     4149.81     3948.08     53.51 o 
  -1   8   8     2487.26     2358.65     39.63 o 
   0   8   8      111.54      140.72     11.80 o 
   1   8   8     1145.51     1143.53     37.62 o 
   2   8   8     1101.90     1109.43     55.58 o 
   3   8   8       58.78       73.53      9.45 o 
   4   8   8      668.85      753.07     29.34 o 
  -7   9   8        7.90       36.24      8.28 o 
  -6   9   8       38.80       73.58     11.36 o 
  -5   9   8        2.34       15.27      6.07 o 
  -4   9   8       28.53       56.53      7.83 o 
  -3   9   8      136.44      165.19     11.90 o 
  -2   9   8       16.84       50.29      7.19 o 
  -1   9   8      106.03      111.40     14.66 o 
   0   9   8      141.23      180.40     16.52 o 
   1   9   8       54.54      122.30     25.68 o 
   2   9   8       92.04      138.82     14.49 o 
   3   9   8       28.00       65.98      9.29 o 
   4   9   8      227.01      274.14     23.51 o 
  -7  10   8     1916.94     1904.17     60.93 o 
  -6  10   8      141.04      242.76     21.87 o 
  -5  10   8     2019.30     1929.14     46.32 o 
  -4  10   8     3168.89     3105.73     58.69 o 
  -3  10   8        3.48       23.88      4.41 o 
  -2  10   8     1109.48     1103.53     36.66 o 
  -1  10   8     4339.49     4165.20     65.97 o 
   0  10   8       70.86      116.34     13.20 o 
   1  10   8      634.56      708.53     50.44 o 
   2  10   8     3136.92     3073.68     94.73 o 
   3  10   8        0.05       56.91     22.57 o 
   4  10   8     1119.99     1185.34     54.31 o 
  -7  11   8        1.75       37.34     10.44 o 
  -6  11   8      882.78      926.78     40.23 o 
  -5  11   8      454.58      533.41     24.63 o 
  -4  11   8       43.94       64.34      8.28 o 
  -3  11   8     1623.82     1627.79     36.58 o 
  -2  11   8       62.51       83.19      8.81 o 
  -1  11   8      353.47      412.70     20.01 o 
   0  11   8      574.39      557.17     26.11 o 
   1  11   8      333.43      371.20     39.85 o 
   2  11   8      519.82      559.89     39.19 o 
   3  11   8      332.52      434.65     29.29 o 
  -6  12   8       38.46       65.78     12.01 o 
  -5  12   8     1055.84     1075.50     35.19 o 
  -4  12   8      964.26      973.17     32.58 o 
  -3  12   8        8.82       31.68      4.24 o 
  -2  12   8      645.43      682.05     22.87 o 
  -1  12   8      312.37      369.69     19.29 o 
   0  12   8      169.92      178.64     16.90 o 
   1  12   8     1344.08     1350.40     56.49 o 
   2  12   8     1023.60     1120.29     50.78 o 
   3  12   8       41.33       86.83     19.36 o 
  -6  13   8     2166.20     2101.08     70.77 o 
  -5  13   8     1558.45     1611.39     44.91 o 
  -4  13   8      124.08      221.93     16.44 o 
  -3  13   8     1955.96     1819.05     45.40 o 
  -2  13   8      504.78      515.83     19.90 o 
  -1  13   8     1882.42     1888.95     44.23 o 
   0  13   8     2847.74     2829.55    142.74 o 
   1  13   8      345.56      385.25     26.87 o 
   2  13   8      263.48      344.87     44.07 o 
  -5  14   8       42.57       86.72      9.03 o 
  -4  14   8       13.40       43.70      6.04 o 
  -3  14   8        1.30       47.47      9.24 o 
  -2  14   8        9.66       45.41      5.70 o 
  -1  14   8        3.30       37.16     14.93 o 
   0  14   8       15.87       46.03      6.05 o 
   1  14   8        4.40       32.99      7.26 o 
   2  14   8       13.18       46.66     11.17 o 
  -5  15   8      489.90      556.85     25.57 o 
  -4  15   8      266.15      395.64     26.78 o 
  -3  15   8     2306.39     2211.78     62.80 o 
  -2  15   8      852.84      946.95     47.65 o 
  -1  15   8      280.45      367.37     30.79 o 
   0  15   8     2188.01     2064.38     57.93 o 
   1  15   8      395.21      484.06     52.27 o 
  -4  16   8      533.28      634.59     31.90 o 
  -3  16   8        0.07       48.15      7.27 o 
  -2  16   8      757.04      830.41     46.96 o 
  -1  16   8      274.64      397.16     27.87 o 
   0  16   8      176.19      288.68     29.66 o 
  -2  17   8      901.11      928.70     48.14 o 
  -1  17   8        9.87       60.42     15.86 o 
  -8   1   9     1586.31     1468.67     44.54 o 
  -7   1   9       71.50       86.51     11.00 o 
  -6   1   9     1127.50     1124.01     35.62 o 
  -5   1   9     4737.14     4417.91     71.31 o 
  -4   1   9     3495.66     3369.36     47.91 o 
  -3   1   9     1733.16     1681.35     45.52 o 
  -2   1   9     4908.95     4731.34     55.14 o 
  -1   1   9        2.87       22.32      4.01 o 
   0   1   9     2117.35     2108.31     43.39 o 
   1   1   9     4796.72     4685.26     71.86 o 
   2   1   9       11.87       21.64      5.02 o 
   3   1   9     1060.78     1071.46     35.26 o 
   4   1   9      612.27      572.61     28.14 o 
  -8   2   9        6.20       44.81     10.13 o 
  -7   2   9     1000.01      946.85     33.87 o 
  -6   2   9     1004.84     1001.65     33.71 o 
  -5   2   9       33.27       34.82      7.95 o 
  -4   2   9     2907.55     2801.45     43.21 o 
  -3   2   9      434.90      447.60     20.80 o 
  -2   2   9      639.87      617.71     20.62 o 
  -1   2   9     1818.00     1775.26     29.24 o 
   0   2   9      626.48      643.09     22.96 o 
   1   2   9        4.70       24.65      4.70 o 
   2   2   9      997.05      959.14     31.71 o 
   3   2   9      112.46      144.82     14.40 o 
   4   2   9      212.84      233.95     18.21 o 
  -8   3   9      613.32      712.44     42.67 o 
  -7   3   9      254.27      311.24     20.71 o 
  -6   3   9      217.49      225.44     17.50 o 
  -5   3   9     1441.82     1321.11     37.08 o 
  -4   3   9        6.60       12.53      4.94 o 
  -3   3   9     3466.42     3301.61     59.09 o 
  -2   3   9     2232.09     2093.80     59.28 o 
  -1   3   9      400.53      403.93     13.92 o 
   0   3   9      796.11      827.03     26.31 o 
   1   3   9      383.54      405.51     20.17 o 
   2   3   9        2.85       27.84      6.15 o 
   3   3   9      665.88      653.49     26.95 o 
   4   3   9      144.74      178.79     16.02 o 
  -8   4   9       18.13       46.20     12.88 o 
  -7   4   9     1128.06     1007.24     35.19 o 
  -6   4   9     1352.74     1194.14     47.25 o 
  -5   4   9      190.99      239.63     18.00 o 
  -4   4   9     5061.16     4942.22     60.10 o 
  -3   4   9     3042.43     2643.44     74.62 o 
  -2   4   9      688.60      654.16     19.54 o 
  -1   4   9     2644.21     2537.99     63.57 o 
   0   4   9     2263.41     2293.94     51.78 o 
   1   4   9      545.56      577.40     22.99 o 
   2   4   9     4105.11     3890.27     68.56 o 
   3   4   9      274.94      310.76     20.46 o 
   4   4   9      715.37      682.48     28.13 o 
  -8   5   9        1.93       41.95      5.91 o 
  -7   5   9        1.79       34.75      5.58 o 
  -6   5   9       20.95       38.08      7.38 o 
  -5   5   9       77.40       98.62     11.76 o 
  -4   5   9      654.90      652.39     22.18 o 
  -3   5   9       27.06       37.24      5.77 o 
  -2   5   9        9.39       29.92      9.46 o 
  -1   5   9      306.84      335.32     18.12 o 
   0   5   9        5.49       20.92      5.15 o 
   1   5   9       63.44       81.32     13.18 o 
   2   5   9        1.47       35.66      6.20 o 
   3   5   9       69.67      108.10     11.65 o 
   4   5   9       11.79       43.76      6.51 o 
  -8   6   9       16.19       45.47      6.47 o 
  -7   6   9      972.92      838.16     31.76 o 
  -6   6   9     1027.35     1060.12     35.04 o 
  -5   6   9       74.48      119.45     12.72 o 
  -4   6   9     5218.03     4949.30     67.10 o 
  -3   6   9     2649.34     2617.99     37.14 o 
  -2   6   9      412.79      434.65     17.79 o 
  -1   6   9     2513.51     2425.65     40.80 o 
   0   6   9      825.52      883.86     27.75 o 
   1   6   9      896.51      947.69     30.26 o 
   2   6   9     3673.45     3525.13     65.36 o 
   3   6   9      231.88      274.03     19.31 o 
   4   6   9      335.93      392.45     23.51 o 
  -7   7   9        2.85       25.02      6.95 o 
  -6   7   9      314.35      331.56     25.21 o 
  -5   7   9      882.85      869.78     30.13 o 
  -4   7   9       15.13       37.50      5.18 o 
  -3   7   9     2574.11     2416.25     35.58 o 
  -2   7   9     2612.02     2399.52     49.62 o 
  -1   7   9       43.44       53.65      6.36 o 
   0   7   9      985.56      965.18     29.38 o 
   1   7   9      786.32      790.74     27.75 o 
   2   7   9      290.80      326.69     19.92 o 
   3   7   9      811.73      779.57     29.86 o 
   4   7   9      231.28      292.70     20.35 o 
  -7   8   9      442.66      511.41     31.81 o 
  -6   8   9      646.26      643.92     32.81 o 
  -5   8   9       18.66       42.28      9.37 o 
  -4   8   9      674.26      692.54     22.94 o 
  -3   8   9      656.93      622.59     21.29 o 
  -2   8   9       47.45       96.21      8.70 o 
  -1   8   9      601.05      616.18     22.42 o 
   0   8   9      252.50      289.02     20.20 o 
   1   8   9      716.70      760.47     27.09 o 
   2   8   9      498.02      534.57     24.35 o 
   3   8   9       10.37       57.54      6.21 o 
  -7   9   9       32.67       57.66      9.95 o 
  -6   9   9      493.40      596.07     34.18 o 
  -5   9   9     4351.44     4114.51    141.60 o 
  -4   9   9      128.45      208.66     15.10 o 
  -3   9   9     2868.29     2750.04     48.40 o 
  -2   9   9     2082.44     2071.80     45.30 o 
  -1   9   9       12.00       37.25      7.37 o 
   0   9   9     3605.12     3545.05    112.67 o 
   1   9   9     2772.04     2757.66     64.74 o 
   2   9   9       54.99       79.89      9.38 o 
   3   9   9     1108.46     1207.04     38.37 o 
  -7  10   9      335.27      431.85     30.09 o 
  -6  10   9       14.30       62.61     12.07 o 
  -5  10   9       75.41       95.43     20.21 o 
  -4  10   9       52.82       88.65     10.28 o 
  -3  10   9       21.53       46.66      5.87 o 
  -2  10   9      126.45      142.87     12.83 o 
  -1  10   9       16.77       39.67      6.04 o 
   0  10   9      113.94      166.20     20.30 o 
   1  10   9       30.89       46.09     12.33 o 
   2  10   9      462.21      565.64     36.86 o 
   3  10   9       17.06       64.74      9.49 o 
  -6  11   9      686.73      697.89     34.72 o 
  -5  11   9     2601.63     2427.48     67.20 o 
  -4  11   9      296.86      356.60     22.06 o 
  -3  11   9      639.18      738.63     24.64 o 
  -2  11   9      560.87      548.55     20.54 o 
  -1  11   9      215.89      297.91     21.52 o 
   0  11   9     2118.19     2160.79     71.11 o 
   1  11   9     3113.93     3067.69     88.94 o 
   2  11   9        3.03       39.66      7.22 o 
  -6  12   9     1859.05     1951.42     62.23 o 
  -5  12   9       25.93       79.20     11.04 o 
  -4  12   9     1846.39     1792.14     46.44 o 
  -3  12   9      747.24      760.92     25.30 o 
  -2  12   9      990.03     1015.01     29.35 o 
  -1  12   9     1148.08     1071.60     39.41 o 
   0  12   9      233.19      290.54     29.06 o 
   1  12   9      381.07      382.23     30.82 o 
   2  12   9      905.88      911.14     67.66 o 
  -5  13   9      777.01      836.22     53.29 o 
  -4  13   9       36.31       88.24     11.60 o 
  -3  13   9       89.32      130.24     11.25 o 
  -2  13   9      176.64      223.46     14.80 o 
  -1  13   9       56.52      117.08     13.51 o 
   0  13   9       40.07      100.36     13.92 o 
   1  13   9      272.42      361.70     45.33 o 
  -5  14   9        0.87       49.05      6.83 o 
  -4  14   9     2685.37     2621.54     77.02 o 
  -3  14   9      957.34     1082.21     35.37 o 
  -2  14   9      121.52      163.91     17.19 o 
  -1  14   9     2657.97     2521.24     81.25 o 
   0  14   9     1192.35     1172.52     77.02 o 
   1  14   9      420.78      575.73     59.32 o 
  -4  15   9       24.00       79.78     14.11 o 
  -3  15   9      253.51      371.32     26.92 o 
  -2  15   9      448.52      520.58     35.56 o 
  -1  15   9       93.12      167.03     19.32 o 
   0  15   9        0.37       45.99      8.75 o 
  -8   0  10       28.13       46.57      7.53 o 
  -7   0  10     1221.02     1121.38     53.47 o 
  -6   0  10     3124.28     3011.55     88.04 o 
  -5   0  10       86.84      105.93     31.17 o 
  -4   0  10     1446.27     1448.23     44.79 o 
  -3   0  10     4768.97     4692.62    100.00 o 
  -2   0  10      641.85      698.00     26.46 o 
  -1   0  10     2950.40     2844.93     74.05 o 
   0   0  10     1765.33     1787.44     59.44 o 
   1   0  10        6.09       33.96      7.84 o 
   2   0  10     2668.78     2570.19     82.48 o 
   3   0  10      756.50      835.01     45.03 o 
  -8   1  10      259.58      306.51     20.93 o 
  -7   1  10      621.46      646.58     27.92 o 
  -6   1  10       70.37       93.88     11.81 o 
  -5   1  10      344.17      386.70     22.13 o 
  -4   1  10      369.12      406.57     18.06 o 
  -3   1  10     1068.32     1078.18     48.60 o 
  -2   1  10      186.71      210.25     11.17 o 
  -1   1  10      119.51      147.25     12.15 o 
   0   1  10      106.36      120.85     11.77 o 
   1   1  10      245.12      276.65     18.33 o 
   2   1  10      191.72      218.72     17.30 o 
   3   1  10        4.10       28.05      5.70 o 
  -8   2  10      209.83      262.40     19.14 o 
  -7   2  10      612.92      649.03     29.20 o 
  -6   2  10     1877.17     1828.62     47.47 o 
  -5   2  10      243.45      297.16     19.44 o 
  -4   2  10     1504.02     1470.84     31.84 o 
  -3   2  10     2333.23     2277.68     46.89 o 
  -2   2  10       39.36       65.61      6.66 o 
  -1   2  10      843.65      810.54     26.22 o 
   0   2  10     1295.72     1273.54     38.04 o 
   1   2  10        7.96       29.02      6.37 o 
   2   2  10      530.42      558.93     24.68 o 
   3   2  10      405.48      504.07     26.30 o 
  -8   3  10     2040.92     2003.10     53.93 o 
  -7   3  10     1468.76     1436.07     43.17 o 
  -6   3  10       30.53       45.67      8.06 o 
  -5   3  10     3474.93     3297.57     62.65 o 
  -4   3  10      338.20      374.71     17.32 o 
  -3   3  10      620.67      614.36     23.51 o 
  -2   3  10     2773.71     2614.94     38.51 o 
  -1   3  10     1449.50     1419.38     40.02 o 
   0   3  10      319.95      352.27     19.44 o 
   1   3  10     2224.78     2232.27     50.12 o 
   2   3  10      609.31      636.74     28.68 o 
   3   3  10      304.51      326.87     20.90 o 
  -7   4  10        7.17       52.42      7.01 o 
  -6   4  10       69.06      100.25     11.53 o 
  -5   4  10        2.01       24.79      5.86 o 
  -4   4  10      387.17      450.75     18.28 o 
  -3   4  10      122.19      160.90     13.73 o 
  -2   4  10        3.57       27.37      5.14 o 
  -1   4  10       30.75       54.49      7.39 o 
   0   4  10       87.48      107.69     11.03 o 
   1   4  10        8.52       44.43      6.87 o 
   2   4  10        2.66       17.09      5.61 o 
   3   4  10        3.77       48.35      5.57 o 
  -7   5  10     2033.46     2054.90     52.92 o 
  -6   5  10        1.05       38.20      9.12 o 
  -5   5  10     3258.35     3089.13     61.30 o 
  -4   5  10     1870.77     1774.91     35.22 o 
  -3   5  10      707.54      757.11     24.77 o 
  -2   5  10     3080.65     3016.83     52.79 o 
  -1   5  10     1715.23     1767.60     40.29 o 
   0   5  10        0.66       26.35      4.79 o 
   1   5  10     2372.62     2284.64     51.35 o 
   2   5  10      221.23      243.88     18.13 o 
   3   5  10      393.45      499.89     25.44 o 
  -7   6  10      431.21      530.99     25.96 o 
  -6   6  10      924.23      929.03     33.09 o 
  -5   6  10       55.55       70.10     10.08 o 
  -4   6  10       69.38      123.45     10.22 o 
  -3   6  10     1070.25     1002.53     22.87 o 
  -2   6  10       80.97       97.58      8.78 o 
  -1   6  10      985.59      958.09     29.03 o 
   0   6  10      460.35      482.95     21.99 o 
   1   6  10       31.59       69.46      8.81 o 
   2   6  10       51.27       98.57     11.14 o 
   3   6  10       41.28       74.94     11.59 o 
  -7   7  10     1048.99     1045.35     44.15 o 
  -6   7  10       12.32       47.59      7.35 o 
  -5   7  10     1574.82     1545.54     50.93 o 
  -4   7  10      593.97      583.36     21.59 o 
  -3   7  10      188.68      215.44     11.47 o 
  -2   7  10     1500.80     1418.83     32.22 o 
  -1   7  10     1234.62     1218.91     33.01 o 
   0   7  10       26.92       65.65      8.16 o 
   1   7  10      403.25      497.30     24.15 o 
   2   7  10       21.87       59.39      7.43 o 
   3   7  10      381.72      459.62     25.29 o 
  -7   8  10      422.96      535.24     33.29 o 
  -6   8  10     1877.20     1797.16     57.80 o 
  -5   8  10      599.68      600.56     32.34 o 
  -4   8  10     2091.21     2147.26     51.36 o 
  -3   8  10     2130.40     2077.19     42.23 o 
  -2   8  10       35.92       68.08      6.63 o 
  -1   8  10     1009.16      972.46     29.49 o 
   0   8  10     2223.86     2131.77     47.83 o 
   1   8  10       53.59       98.93     10.82 o 
   2   8  10      407.99      511.26     25.14 o 
  -6   9  10        4.77       64.94     14.52 o 
  -5   9  10      125.45      153.87     17.44 o 
  -4   9  10        2.29       26.29      4.66 o 
  -3   9  10      163.50      187.14     17.00 o 
  -2   9  10      206.15      257.83     16.53 o 
  -1   9  10        0.16       33.47      5.46 o 
   0   9  10        0.99       45.43      5.92 o 
   1   9  10       16.29       33.14     10.17 o 
   2   9  10       59.58      102.79     11.30 o 
  -6  10  10     3091.29     2943.82     78.09 o 
  -5  10  10      612.89      637.79     39.97 o 
  -4  10  10     2212.78     2161.76     45.37 o 
  -3  10  10     1304.17     1383.64     34.94 o 
  -2  10  10      212.11      253.23     23.83 o 
  -1  10  10     1179.35     1167.79     51.06 o 
   0  10  10     3859.72     3872.09     80.32 o 
   1  10  10      139.82      150.50     16.04 o 
   2  10  10      862.97      918.52     40.23 o 
  -6  11  10       17.96       98.45     11.89 o 
  -5  11  10     1125.74     1156.82     45.50 o 
  -4  11  10      496.19      558.13     24.62 o 
  -3  11  10        4.13       45.22      5.53 o 
  -2  11  10      398.23      432.18     31.81 o 
  -1  11  10       18.83       46.14      7.41 o 
   0  11  10        1.82       38.34     17.05 o 
   1  11  10      740.06      765.10    107.72 o 
  -5  12  10      278.93      408.25     37.03 o 
  -4  12  10      768.15      808.06     30.09 o 
  -3  12  10      656.17      656.13     30.52 o 
  -2  12  10        4.53       47.99      7.46 o 
  -1  12  10      392.28      495.49     32.80 o 
   0  12  10     1918.68     1903.92     69.79 o 
   1  12  10      285.32      366.19     26.70 o 
  -4  13  10     1211.94     1189.72     38.05 o 
  -3  13  10      213.50      274.10     16.10 o 
  -2  13  10     1259.63     1307.79     39.22 o 
  -1  13  10      514.50      587.53     46.79 o 
   0  13  10      475.05      603.93     35.28 o 
  -3  14  10       15.32       55.67      6.52 o 
  -2  14  10        4.56       55.36     11.98 o 
  -1  14  10        0.26       38.38      8.53 o 
  -7   1  11     1568.49     1499.93     45.28 o 
  -6   1  11      283.69      324.55     20.99 o 
  -5   1  11     1404.12     1301.41     38.99 o 
  -4   1  11     3145.13     3021.01     48.97 o 
  -3   1  11     2392.46     2285.57     48.67 o 
  -2   1  11     1048.85     1025.75     35.80 o 
  -1   1  11     3431.70     3435.63     60.81 o 
   0   1  11       17.37       31.10      4.92 o 
   1   1  11     1639.20     1658.66     44.40 o 
   2   1  11     1329.41     1257.84     39.67 o 
  -7   2  11        0.13       64.31      7.34 o 
  -6   2  11     1542.71     1521.19     44.00 o 
  -5   2  11      696.25      707.20     28.30 o 
  -4   2  11        0.21       15.91      4.13 o 
  -3   2  11      130.07      143.24     12.77 o 
  -2   2  11       44.99       75.97      9.93 o 
  -1   2  11       89.98      149.60     12.65 o 
   0   2  11     1696.40     1594.65     41.83 o 
   1   2  11      261.84      291.58     19.51 o 
   2   2  11        0.15       38.87      7.24 o 
  -7   3  11      707.65      743.41     30.38 o 
  -6   3  11       29.44       69.64      8.49 o 
  -5   3  11      997.98     1015.38     34.20 o 
  -4   3  11     2256.20     2090.69     40.13 o 
  -3   3  11      215.31      284.37     17.66 o 
  -2   3  11       38.13       77.48     10.11 o 
  -1   3  11      872.96      848.85     28.23 o 
   0   3  11        6.90       44.61      5.84 o 
   1   3  11      684.53      674.50     27.13 o 
   2   3  11      992.61      901.98     32.91 o 
  -7   4  11       29.04       87.60      8.59 o 
  -6   4  11     1697.99     1566.50     64.62 o 
  -5   4  11     1479.09     1358.06     40.15 o 
  -4   4  11      247.91      286.22     15.90 o 
  -3   4  11     1927.24     1871.07     51.11 o 
  -2   4  11     3413.36     3209.59     92.00 o 
  -1   4  11       41.75       84.84      9.46 o 
   0   4  11     2657.37     2654.98     64.49 o 
   1   4  11      796.10      786.46     29.62 o 
   2   4  11      627.42      648.04     27.17 o 
  -7   5  11       40.52       72.79     10.80 o 
  -6   5  11       19.42       55.37      7.24 o 
  -5   5  11        6.65       39.88      6.54 o 
  -4   5  11       41.13       58.74      6.86 o 
  -3   5  11        8.91       51.54      9.49 o 
  -2   5  11      165.30      211.19     17.32 o 
  -1   5  11       28.92       64.80      7.51 o 
   0   5  11       33.43       58.95      7.52 o 
   1   5  11      105.70      119.48     11.84 o 
   2   5  11       91.67      113.52     11.81 o 
  -7   6  11      177.27      278.71     23.74 o 
  -6   6  11     2119.36     2088.49     52.69 o 
  -5   6  11     1195.75     1175.76     37.27 o 
  -4   6  11      154.28      195.05     13.18 o 
  -3   6  11     3613.67     3518.19     66.69 o 
  -2   6  11     3126.58     3086.79     67.49 o 
  -1   6  11       11.35       38.43      4.27 o 
   0   6  11     2022.91     2025.94     48.33 o 
   1   6  11      637.61      665.86     27.16 o 
   2   6  11      282.43      408.24     23.70 o 
  -6   7  11       66.96      106.49     12.92 o 
  -5   7  11      518.43      564.23     31.49 o 
  -4   7  11      696.81      707.67     29.47 o 
  -3   7  11      204.20      256.92     12.19 o 
  -2   7  11      912.31      858.50     33.45 o 
  -1   7  11     1635.66     1699.45     50.24 o 
   0   7  11        0.73       38.10      5.00 o 
   1   7  11      540.95      544.13     24.80 o 
   2   7  11       94.38      194.39     16.17 o 
  -6   8  11      268.87      368.28     27.04 o 
  -5   8  11      507.66      554.84     30.44 o 
  -4   8  11       15.76       55.55      7.45 o 
  -3   8  11      393.81      454.11     20.16 o 
  -2   8  11      481.50      502.03     31.91 o 
  -1   8  11       43.21       77.46     23.40 o 
   0   8  11      468.99      555.65     24.00 o 
   1   8  11      179.29      220.38     18.31 o 
  -6   9  11     1005.30     1010.02     43.47 o 
  -5   9  11      686.00      740.46     35.20 o 
  -4   9  11     2130.94     2089.17     52.69 o 
  -3   9  11       11.25       56.04      9.05 o 
  -2   9  11      708.09      801.81     41.47 o 
  -1   9  11     2905.94     2888.16    115.15 o 
   0   9  11       77.17      174.20     16.62 o 
   1   9  11     1380.10     1386.00     48.21 o 
  -5  10  11        9.32       67.22     12.17 o 
  -4  10  11       12.05       61.48      9.37 o 
  -3  10  11      171.51      196.91     13.77 o 
  -2  10  11      174.05      253.43     24.23 o 
  -1  10  11        7.36       32.10      6.12 o 
   0  10  11      238.17      293.72     21.60 o 
  -5  11  11      268.87      339.58     25.27 o 
  -4  11  11     1314.34     1434.15     43.80 o 
  -3  11  11      124.74      217.12     14.29 o 
  -2  11  11      222.91      332.94     39.11 o 
  -1  11  11     1691.13     1732.60     71.44 o 
   0  11  11      101.14      161.56     15.21 o 
  -4  12  11      206.63      351.12     25.27 o 
  -3  12  11      643.56      680.63     28.61 o 
  -2  12  11      481.71      607.70     31.02 o 
  -1  12  11      202.62      234.33     24.98 o 
  -7   0  12      721.25      812.73     45.42 o 
  -6   0  12      980.53     1008.77    101.16 o 
  -5   0  12     3087.62     3214.06     84.75 o 
  -4   0  12      687.64      780.39     34.58 o 
  -3   0  12      184.03      274.09     39.28 o 
  -2   0  12     6569.83     6747.04    203.73 o 
  -1   0  12       23.68       63.81      9.49 o 
   0   0  12     1743.83     1757.36     65.21 o 
   1   0  12      965.74      971.89     70.12 o 
  -6   1  12      303.46      350.73     22.10 o 
  -5   1  12       27.42       73.86      8.36 o 
  -4   1  12      319.24      339.87     17.40 o 
  -3   1  12       90.44       99.28     16.99 o 
  -2   1  12        1.79       36.70     10.68 o 
  -1   1  12       17.91       51.27      7.18 o 
   0   1  12      198.71      246.33     17.63 o 
   1   1  12       74.57       99.91     10.83 o 
  -6   2  12     1016.79      966.10     34.82 o 
  -5   2  12     1166.44     1154.67     33.78 o 
  -4   2  12      401.60      455.74     19.95 o 
  -3   2  12      640.20      656.00     38.95 o 
  -2   2  12      961.55     1013.37     59.55 o 
  -1   2  12       39.89       84.63      9.40 o 
   0   2  12      909.87      887.53     33.69 o 
   1   2  12      452.45      529.64     25.46 o 
  -6   3  12     2154.04     2098.75     53.40 o 
  -5   3  12       44.29       71.67      8.12 o 
  -4   3  12      966.95      941.95     32.02 o 
  -3   3  12     1059.09     1039.75     54.76 o 
  -2   3  12        0.69       16.78      7.16 o 
  -1   3  12     2414.59     2335.79     62.03 o 
   0   3  12      456.65      510.29     24.44 o 
   1   3  12      101.40      138.61     13.52 o 
  -6   4  12        1.37       49.27      5.61 o 
  -5   4  12       90.71      124.13     11.47 o 
  -4   4  12        0.75       31.01      4.73 o 
  -3   4  12        0.26       29.82      4.95 o 
  -2   4  12       35.27       58.31      9.47 o 
  -1   4  12       31.25       53.90      7.90 o 
   0   4  12       69.28       93.26     10.40 o 
   1   4  12        4.25       45.71      7.73 o 
  -6   5  12     2256.61     2266.88     56.07 o 
  -5   5  12       41.59       80.74      8.79 o 
  -4   5  12     1788.23     1725.73     40.65 o 
  -3   5  12     1103.01     1202.42     67.77 o 
  -2   5  12      311.97      416.38     44.06 o 
  -1   5  12     3080.27     3114.02     73.50 o 
   0   5  12     1235.76     1217.73     40.14 o 
   1   5  12       56.11       95.75     10.30 o 
  -6   6  12      303.65      373.37     27.01 o 
  -5   6  12      121.81      183.32     15.13 o 
  -4   6  12       51.30       78.09      6.57 o 
  -3   6  12      141.11      191.50     16.99 o 
  -2   6  12     1885.65     1842.49     70.97 o 
  -1   6  12       46.62       89.61     10.93 o 
   0   6  12      218.95      292.46     19.08 o 
   1   6  12       21.08       51.60      6.99 o 
  -5   7  12       90.26      189.16     18.01 o 
  -4   7  12      774.09      797.50     34.67 o 
  -3   7  12     1072.76     1094.16     42.66 o 
  -2   7  12      214.14      286.09     20.80 o 
  -1   7  12     1560.29     1548.93     79.27 o 
   0   7  12      239.20      295.63     19.17 o 
  -5   8  12     1701.84     1543.24     53.56 o 
  -4   8  12      152.55      222.51     17.50 o 
  -3   8  12      810.26      896.17     38.22 o 
  -2   8  12     1903.81     1904.16    102.20 o 
  -1   8  12      158.15      190.05     22.40 o 
   0   8  12      619.66      704.29     31.25 o 
  -4   9  12       87.08      181.58     30.54 o 
  -3   9  12        0.55       29.52     14.37 o 
  -2   9  12       59.75      138.83     30.06 o 
  -1   9  12       12.16       94.31     14.35 o 
  -4  10  12      629.63      779.61     30.66 o 
  -3  10  12      937.14      997.84     40.68 o 
  -2  10  12     1880.24     1927.98     70.46 o 
  -5   1  13      328.93      441.94     18.87 o 
  -4   1  13      311.69      412.37     20.46 o 
  -3   1  13     2812.81     2731.52     94.54 o 
  -2   1  13      513.68      550.29     40.73 o 
  -1   1  13     1915.60     1884.29     56.90 o 
   0   1  13     1288.14     1291.47     40.54 o 
  -5   2  13      430.91      496.63     20.06 o 
  -4   2  13      355.46      429.94     20.84 o 
  -3   2  13        0.12       35.17      7.35 o 
  -2   2  13      223.72      280.29     29.18 o 
  -1   2  13      507.46      578.90     47.43 o 
   0   2  13        7.43       44.60      7.47 o 
  -5   3  13       37.58      101.44     12.65 o 
  -4   3  13      173.62      246.06     16.25 o 
  -3   3  13     1407.62     1383.42     61.25 o 
  -2   3  13      409.36      489.16     38.75 o 
  -1   3  13        4.43       45.28     13.03 o 
   0   3  13      480.61      485.54     23.73 o 
  -5   4  13     1557.47     1524.08     39.91 o 
  -4   4  13     1597.24     1632.54     41.31 o 
  -3   4  13       43.69       70.91     18.64 o 
  -2   4  13     1674.07     1718.42     70.17 o 
  -1   4  13     1073.74     1033.19     43.98 o 
  -5   5  13      136.34      208.42     19.32 o 
  -4   5  13       31.43       91.92     16.01 o 
  -2   5  13       19.31       76.92     19.47 o 
  -1   5  13      163.93      232.86     25.99 o 
  -4   6  13     1329.41     1306.82     48.47 o 
  -2   6  13     1863.86     2010.00    106.07 o 
  -1   6  13     1205.67     1106.56     42.78 o 
  -3   7  13     1303.57     1329.31     64.66 o 
  -2   7  13      475.19      546.43     50.15 o 
                                                 
